# Supplementary material for: Bacteria use exogenous peptidoglycan as a danger signal to trigger biofilm formation
Source: Nat Microbiol. 2025 Jan 3;10(1):144–57. doi: 10.1038/s41564-024-01886-5 (PMC11726461; doi:10.1038/s41564-024-01886-5)
Supplement: Supplementary file 3 — Bacterial strains used in this study. [file 41564_2024_1886_MOESM3_ESM.xlsx]

## Sheet: Sheet1
Supplementary Table 1: Bacterial strains used in this study.
Identifier	Strain Description	Reference
E. coli strains
S17-1 λpir	∆lacU169 (ΦlacZΔM15), recA1, endA1, hsdR17, thi-1, gyrA96, relA1, λpir	de Lorenzo & Timmis1
Top10	mcrA ∆(mrr-hsdRMS-mcrBC) Φ80 lacZ ∆M15 ∆lacX74 deoR recA1 araD139 ∆(ara-leu)7697 galU galK rpsL endA1 nupG	Invitrogen
KDE84	pRK600, CmR	Drescher lab stock
FC229	BL21: F– ompT hsdSB (rB–mB–) gal dcm rne131 (DE3)	ThermoFisher
FC1859	BL21 pET28-MltAVc: FC229 strain transformed with pET28-MltAVc plasmid. For protein purification. KanR.	Álvarez et al. (unpublished, Cava lab)
FC2428	BL21 pET28-PA14_53820: FC229 strain transformed with pET28-PA14_53820 (AmpDh3PA14) plasmid. For protein purification. KanR.	Gilmore et al.2
FC1444	BL21 pET28- ShyAVc: FC229 strain transformed with pET28-ShyAVc plasmid. For protein purification. KanR.	Dörr et al.3
V. cholerae strains
KDV201	Wild type C6706 (O1 El Tor, SmR)	Thelin & Taylor4
KDV207	C6706 ∆vpsL	Drescher et al.5
KDV428	C6706 lacZ::Ptac-sfGFP	Singh et al.6
KDV941	C6706 vpvCW240R	Drescher lab stock
KDV1502	C6706 vpvCW240R, pNUT542 (plasmid GentR)	Drescher lab stock
KDV986	C6706 lacZ::PVN4_32-sfGFP	This study
KDV992	C6706 lacZ::PVN4_32-sfGFP, pNUT1475, (plasmid GentR)	This study
KDV2464	C6706 ∆trxA	This study
KDV2824	C6706 ∆rocS∆cdgJ	Drescher lab stock
KDV2849	C6706 ∆cdgD∆cdgK∆cdgH∆cdgL	Drescher lab stock
KDV2489	C6706 lacZ::Ptac-sfGFP ∆trxA	This study
KDV3141	C6706 pNUT3038 (plasmid GentR)	This study
KDV2972	C6706 ∆rocS∆cdgJ, pNUT3038 (plasmid GentR)	This study
KDV2973	C6706 ∆cdgD∆cdgK∆cdgH∆cdgL, pNUT3038 (plasmid GentR)	This study
KDV3132	C6706, Pvps-I-sfGFP, Ptac-TagRFP-T, GentR	This study
Bacterial strains used for lysate generation
KDE474	Escherichia coli wild type AR3110	Serra et al.7
KDP43	Pseudomonas aeruginosa wild type PAO1	Malone et al.8
KDB2	Bacillus subtilis wild type NCIB 3610	Bacillus Genetic Stock Center (BGSC, Ohio State Univ.)
KDM2	Staphylococcus aureus RN6734	Vojtov et al.9
Other bacterial strains used
KDE1469	Escherichia coli AR3110 attB::Ptac-sfGFP	This study
KDP39	Pseudomonas aeruginosa PAO1 attB::Ptac-sfGFP	Lab stock
KDB26	Bacillus subtilis NCIB 3610 amyE::Physpank-sfGFP	Lab stock
KDM115	Staphylococcus epidermidis 1457/pCM29 (PsarAP1-sfGFP), CmR	Stewart et al.10
KDM129	Enterococcus faecalis ATCC 29212 pBSU100- PrplL-egfp, SpcR	Laganenka & Sourjik11
KDM131	Acinetobacter baumannii clinical isolate 1355 (STPas 85, blaOXA-23)	Stephan Göttig (Frankfurt University)
Bacteriophage strain
KDH048	Vibrio cholerae bacteriophage N-4 (ATCC 51352-B1)	ATCC
References
1	de Lorenzo, V. & Timmis, K. N. Analysis and construction of stable phenotypes in gram-negative bacteria with Tn5- and Tn10-derived minitransposons. Methods Enzymol. 235, 386–405 (1994).
2	Gilmore, M. C. et al. A peptidoglycan N-deacetylase specific for anhydroMurNAc chain termini in Agrobacterium tumefaciens. J. Biol. Chem. 300, 105611 (2024).
3	Dörr, T., Cava, F., Lam, H., Davis, B. M. & Waldor, M. K. Substrate specificity of an elongation-specific peptidoglycan endopeptidase and its implications for cell wall architecture and growth of Vibrio cholerae. Mol. Microbiol. 89, 949–962 (2013).
4	Thelin, K. H. & Taylor, R. K. Toxin-coregulated pilus, but not mannose-sensitive hemagglutinin, is required for colonization by Vibrio cholerae O1 El Tor biotype and O139 strains. Infect. Immun. 64, 2853–6 (1996).
5	Drescher, K. et al. Architectural transitions in Vibrio cholerae biofilms at single-cell resolution. Proc. Natl. Acad. Sci. U. S. A. 113, E2066-72 (2016).
6	Singh, P. K. et al. Vibrio cholerae Combines Individual and Collective Sensing to Trigger Biofilm Dispersal. Curr. Biol. 27, 3359-3366.e7 (2017).
7	Serra, D. O., Richter, A. M., Klauck, G., Mika, F. & Hengge, R. Microanatomy at cellular resolution and spatial order of physiological differentiation in a bacterial biofilm. MBio 4, e00103-13 (2013).
8	Malone, J. G. et al. YfiBNR Mediates Cyclic di-GMP Dependent Small Colony Variant Formation and Persistence in Pseudomonas aeruginosa. PLOS Pathog. 6, e1000804 (2010).
9	Vojtov, N., Ross, H. F. & Novick, R. P. Global repression of exotoxin synthesis by staphylococcal superantigens. Proc. Natl. Acad. Sci. U. S. A. 99, 10102–10107 (2002).
10	Stewart, E. J. et al. Effect of Antimicrobial and Physical Treatments on Growth of Multispecies Staphylococcal Biofilms. Appl. Environ. Microbiol. 83, (2017).
11	Laganenka, L. & Sourjik, V. Autoinducer 2-Dependent Escherichia coli Biofilm Formation Is Enhanced in a Dual-Species Coculture. Appl. Environ. Microbiol. 84, e02638-17 (2018).
