# Supplementary material for: Bacteria use exogenous peptidoglycan as a danger signal to trigger biofilm formation
Source: Nat Microbiol. 2025 Jan 3;10(1):144–57. doi: 10.1038/s41564-024-01886-5 (PMC11726461; doi:10.1038/s41564-024-01886-5)
Supplement: Supplementary file 4 — Plasmids used in this study. [file 41564_2024_1886_MOESM4_ESM.xlsx]

## Sheet: Sheet1
Supplementary Table 2: Plasmids used in this study.
Identifier	Origin, marker	Plasmid description	Reference
pNUT144	pR6K, AmpR, KanR	pKAS32 with KanR	Drescher et al.12
pNUT480	pR6K, AmpR, KanR	pKAS32 with lacZ:Ptac-sfGFP:lacZ	Singh et al.6
pNUT542	pSC101*, GentR	pSC101* with Ptac-sfGFP	Singh et al.6
pNUT1027	pSC101*, GentR	pNUT542 with Ptac-sfGFP replaced by Ptac-mNeonGreen	This study
pNUT1029	pSC101*, GentR	pNUT542 with Ptac-sfGFP replaced by Ptac-mRuby3	Hartmann et al.13
pNUT1035	pR6K, AmpR, KanR	pNUT144 with lacZ:Ptac-mNeonGreen:lacZ	This study
pNUT1442	pR6K, AmpR, KanR	pNUT144 with lacZ:Ptac-TagRFP-T:lacZ	This study
pNUT1475	pSC101*, GentR	pNUT542 with Ptac-sfGFP replaced by Ptac-TagRFP-T	This study
pNUT1532	pR6K, AmpR, KanR	pNUT480 with lacZ:PVN4_32-mNeonGreen:lacZ	This study
pNUT2111	pR6K, AmpR, KanR	pKAS32 with for insertion of sfGFP between vpsF and vpsG in the vps-I operon, as a reporter for vps-I transcription	This study
pNUT2259	pR6K, AmpR, KanR	pNUT144 with trxA (vc0306) flanking regions for gene deletion	This study
pNUT2828	pSC101*, GentR	pNUT542 with Ptac-sfGFP replaced by Ptac-mRuby3, bc3-5-sfGFP (2 copies)	This study
pNUT3038	pSC101*, GentR	pNUT542 with Ptac-sfGFP replaced by Ptac-mRuby3, bc3-5-sfGFP (with LAA degradation tag)	This study
pET28b(+)	pET28, KanR	Expression vector with T7 promoter and terminator flanking MCS, and optional C-terminal 6xHis-tag sequence.	Novagen
pET28-MltAVc	pET28, KanR	pET28b(+) derivative for inducible expression of MltAVc from V. cholerae in E. coli Bl21.	Álvarez et al. (unpublished, Cava lab)
pET28-PA14_53820 (AmpDh3PA14)	pET28, KanR	pET28b(+) derivative for inducible expression of AmpDh3PA14 from P. aeruginosa in E. coli Bl21.	Gilmore et al.2
pET28-ShyAVc	pET28, KanR	pET28b(+) derivative for inducible expression of ShyAVc from V. cholerae in E. coli Bl21.	Dörr et al.3
References
2	Gilmore, M. C. et al. A peptidoglycan N-deacetylase specific for anhydroMurNAc chain termini in Agrobacterium tumefaciens. J. Biol. Chem. 300, 105611 (2024).
3	Dörr, T., Cava, F., Lam, H., Davis, B. M. & Waldor, M. K. Substrate specificity of an elongation-specific peptidoglycan endopeptidase and its implications for cell wall architecture and growth of Vibrio cholerae. Mol. Microbiol. 89, 949–962 (2013).
6	Singh, P. K. et al. Vibrio cholerae Combines Individual and Collective Sensing to Trigger Biofilm Dispersal. Curr. Biol. 27, 3359-3366.e7 (2017).
12	Drescher, K., Nadell, C. D., Stone, H. A., Wingreen, N. S. & Bassler, B. L. Solutions to the Public Goods Dilemma in Bacterial Biofilms. Curr. Biol. 24, 50–55 (2014).
13	Hartmann, R. et al. Quantitative image analysis of microbial communities with BiofilmQ. Nat. Microbiol. 6, 151–156 (2021).
