# Supplementary material for: Bacteria use exogenous peptidoglycan as a danger signal to trigger biofilm formation
Source: Nat Microbiol. 2025 Jan 3;10(1):144–57. doi: 10.1038/s41564-024-01886-5 (PMC11726461; doi:10.1038/s41564-024-01886-5)
Supplement: Supplementary file 5 — DNA oligonucleotides used for plasmid construction in this study. Sequences are given in the 5′–3′ direction. Underlined nucleotides represent restriction enzyme sites. [file 41564_2024_1886_MOESM5_ESM.xlsx]

## Sheet: Sheet1
Supplementary Table 3: DNA oligonucleotides used for plasmid construction in this study.
Sequences are given in the 5’-->3’ direction. Underlined nucleotides represent restriction enzyme sites.
Identifier	Sequence	Function
KDO1519	CAAGTAGAAGCTCGTGTGATTGC	PVN4_32 amplification from Vibriophage N4 lysate for pNUT1532 construction.
KDO1520	CCTTTGCTCACCATAATTTATTCTCCTTCTAAGATAATTG
KDO1521	ggagaataaattATGGTGAGCAAAGGTGAAGAAGATAATATGG	mNeonGreen amplification from pNUT1035 for pNUT1532 construction.
KDO1522	GCGGCCGCTAGCtCTAGCAGGCC
KDO1534	GGGGTTAATTAACACATCCTGAATTAACCCACAC	PVN4_32-mNeonGreen amplification with PacI (TTAATT) and NheI (CGCTAG) restriction sites for pNUT1532 construction.
KDO1535	TTTTGCGGCCGCTAGCTCTAGCAGGCC
KDO1599	GGCTTACCCGTCTTACTGTCC	TagRFP-T amplification from pNUT1027 for pNUT1475 construction.
KDO719	ATCTTGATCCCCTGCGCCATC
KDO1968	attaatattccggagtatacgtagccggc	pNUT144 backbone amplification for pNUT2259 construction.
KDO1969	AGGCCTAGGATGCATATGGCGG
KDO3080	ctacgtatactccggaatattaatcgcgctagacgagtaattgaatccag	trxA (vc0306) downstream flanking region amplification from V. cholerae chromosome for pNUT2259 construction.
KDO3090	ggagtgaaagatgagtgacctgtaatgagtcagaccgccaag
KDO3091	acaggtcactcatctttcactccaatgtgattttc	trxA (vc0306) upstream flanking region amplification from V. cholerae DNA for pNUT2259 construction.
KDO3092	catatgcatcctaggcctcacgttttttctgcggtacatcacc
KDO3441	taaTgcTTgccagcccgcaggctg	pNUT1029 backbone amplification for pNUT2828 construction.
KDO3828	cgggtaccgCTCGAGTTAATTgagctcgcttggactcc
KDO3442	AGGTatttatttatcgtgTTATTTATACAGTTCATCCATACCACCACCC	Ptac-mRuby3 amplification from pNUT1029 for pNUT2828 construction.
KDO3552	CTCTGCgatccagagtcgacgcatg
KDO3443	GGTATGGATGAACTGTATAAATAAcacgataaataaatACCTATTTTTGGCACAC	bc3-5 amplification from B. thunringensis serovar chinensis chromosome for pNUT2828 construction.
KDO3769	CAACCACCTCCTAGTGGC
KDO3445	CTTTTTATTTTGCCACTAGGAGGTGGTTGATGAG	sfGFP amplification from pNUT480 for pNUT2828 construction.
KDO3446	tgcgggctggcAAgcAtta
KDO3688	aggattcctgatttccacagttctc	Ptac-mRuby3, bc3-5-sfGFP with LAA degradation tag amplification from pNUT2828 for pNUT3038 construction.
KDO3689	TTATTACGCAGCTAAAGCATAATTTTCATCATTAGCAGC
KDO3690	AATGATGAAAATTATGCTTTAGCTGCGTAATAAgcTTgccagc	pNUT542 backbone amplification for pNUT3038 construction.
KDO3691	Gagaactgtggaaatcaggaatcct
