# Supplementary material for: Bacteria use exogenous peptidoglycan as a danger signal to trigger biofilm formation
Source: Nat Microbiol. 2025 Jan 3;10(1):144–57. doi: 10.1038/s41564-024-01886-5 (PMC11726461; doi:10.1038/s41564-024-01886-5)
Supplement: Supplementary file 6 — Statistical source data for Fig. 1. [file 41564_2024_1886_MOESM6_ESM.xlsx]

## Sheet: Fig 1c
Source Data for Figure 1: V. cholerae forms 3D biofilms following phage exposure.
Fig 1c: Bacterial Biovolume Quantification during Phage Exposure
	Phage-exposed										Unexposed
	Total					H > 3 µm					Total					H > 3 µm
Time (h)	replicate 1	replicate 2	replicate 3	Mean	SD	replicate 1	replicate 2	replicate 3	Mean	SD	replicate 1	replicate 2	replicate 3	Mean	SD	replicate 1	replicate 2	replicate 3	Mean	SD
0	0.103743	0.239687	0.222712	0.188714	0.0740747	0.000169661	0.000137276	0.0002275	0.000178146	4.57065e-05	0.111459	0.195548	0.638996	0.315335	0.283435	0.000454599	0.000254899	0.0227469	0.00781879	0.0129285
0.5	0.167151	0.367531	0.586163	0.373615	0.209572	0.000227987	0.000268459	0.0010015	0.000499315	0.000435375	0.147618	0.343049	0.972085	0.487584	0.430818	0.00114753	0.000454974	0.00860326	0.00340192	0.00451778
1	0.787382	0	0.467745	0.418376	0.396006	0.00412959	0	0.0230994	0.00907633	0.0123186	0.319401	0.947405	1.03381	0.766872	0.389922	0.0011343	0.0024621	0.00694037	0.00351226	0.00304216
1.5	0.65033	0.0935695	0.0553288	0.266409	0.333034	0.00790625	0.00717005	0.0009056	0.0053273	0.00384696	0.493776	1.08906	1.08418	0.889007	0.342288	0.00167323	0.00270722	0.032425	0.0122685	0.0174637
2	0.173289	0.053465	0.0695894	0.0987811	0.0650274	0.0105778	0.000952982	0.0023351	0.00462197	0.00520402	0.860184	1.19778	1.28686	1.11494	0.225076	0.0033641	0.00533078	0.0426976	0.0171308	0.0221633
2.5	0.0689958	0.0715232	0.0897167	0.0767452	0.0113045	0.00418929	0.00329671	0.0047245	0.00407017	0.000721309	0.74978	1.31033	1.20528	1.08846	0.297974	0.00605684	0.0135131	0.0683577	0.0293092	0.0340219
3	0.0855733	0.0896924	0.160658	0.111975	0.0422116	0.00551922	0.00748821	0.022001	0.0116695	0.00900136	1.10035	1.21442	1.15174	1.1555	0.057126	0.0392681	0.0108472	0.0689962	0.0397038	0.029077
3.5	0.157566	0.149192	0.251824	0.186194	0.0569911	0.0249622	0.0195683	0.0514197	0.0319834	0.017047	1.09632	1.30948	1.12702	1.17761	0.115233	0.0194093	0.0212513	0.0483088	0.0296565	0.0161796
4	0.212192	0.224377	0.378323	0.271631	0.0925991	0.0369787	0.0432496	0.0783542	0.0528608	0.0222994	1.09633	1.34655	0.962203	1.13503	0.195071	0.0387383	0.0242593	0.0399331	0.0343103	0.00872484
4.5	0.421267	0.331272	0.569162	0.440567	0.120114	0.109419	0.0606387	0.141471	0.103843	0.0407036	1.07833	1.38287	0.928848	1.13002	0.231381	0.0254384	0.0426172	0.031122	0.0330592	0.00875175
5	0.373496	0.473252	0.502588	0.449779	0.0676713	0.104869	0.0980648	0.163897	0.122277	0.0362044	0.990081	1.30843	0.91535	1.07129	0.208744	0.0248529	0.0337116	0.0194788	0.0260145	0.00718713
5.5	0.349774	0.542864	0.47555	0.456063	0.0980087	0.123053	0.142491	0.185485	0.150343	0.031948	1.14326	1.14147	1.06801	1.11758	0.0429389	0.0281144	0.0264604	0.0192217	0.0245989	0.00472959
6	0.354624	0.448347	0.666032	0.489668	0.159763	0.103463	0.149666	0.282907	0.178679	0.0931737	1.01171	1.35384	1.03592	1.13382	0.190923	0.00760955	0.0524806	0.036399	0.0321631	0.0227335
6.5	0.548963	0.391981	0.75844	0.566461	0.183855	0.192263	0.136645	0.349441	0.226116	0.110363	1.1249	1.35859	1.03909	1.17419	0.165358	0.0290219	0.0356071	0.0323409	0.0323233	0.00329261
7	0.879745	0.62334	0.877433	0.793506	0.147373	0.424922	0.253398	0.429489	0.36927	0.100374	1.06034	1.44235	1.10762	1.20343	0.20825	0.019779	0.0520451	0.0689509	0.046925	0.0249826
7.5	0.992895	0.742523	1.07563	0.937016	0.173442	0.504218	0.335964	0.577622	0.472601	0.123892	1.17518	1.36544	1.31483	1.28515	0.0985421	0.0328305	0.0376493	0.122929	0.0644696	0.0506846
8	1.29351	0.890685	1.27838	1.15419	0.228329	0.694798	0.380912	0.639798	0.571836	0.167616	1.06673	1.50486	1.20495	1.25885	0.223982	0.0280587	0.0546642	0.0354293	0.0393841	0.0137366

## Sheet: Fig 1d
Source Data for Figure 1: V. cholerae forms 3D biofilms following phage exposure.
Fig 1d: 3D Bacterial Biovolume Quantification of Exposure of Increasing Phage Titres
phage titre (log10 PFU/mL)	unexposed	1	2	3	4	5	6	7	8
replicate 1	0.026303	0.119894	0.082196	0.063426	0.352957	0.4582	0.537142	0.425844	0.502709
replicate 2	0.036325	0.01853	0.110305	0.227598	0.178319	0.314803	0.427662	0.376855	0.498703
replicate 3	0.029403	0.044805	0.061877	0.116017	0.23593	0.535361	0.500475	0.56592	0.553724
mean	0.030677	0.0610763	0.0847927	0.13568	0.255735	0.436121	0.488426	0.456206	0.518379
SD	0.00513103	0.0526045	0.0243182	0.0838337	0.0889876	0.111924	0.0557256	0.0981213	0.0306754
Results of one-way ANOVA with Bonferroni’s correction
Test (labels same as above)	Summary	p value
unexposed vs. 1	ns	>0.9999
unexposed vs. 2	ns	>0.9999
unexposed vs. 3	ns	0.6731
unexposed vs. 4	**	0.0081
unexposed vs. 5	****	<0.0001
unexposed vs. 6	****	<0.0001
unexposed vs. 7	****	<0.0001
unexposed vs. 8	****	<0.0001
