# Supplementary material for: Bacteria use exogenous peptidoglycan as a danger signal to trigger biofilm formation
Source: Nat Microbiol. 2025 Jan 3;10(1):144–57. doi: 10.1038/s41564-024-01886-5 (PMC11726461; doi:10.1038/s41564-024-01886-5)
Supplement: Supplementary file 7 — Statistical source data for Fig. 2. [file 41564_2024_1886_MOESM7_ESM.xlsx]

## Sheet: Fig 2a
Source Data for Figure 2: V. cholerae 3D biofilm formation is induced by cell lysate.
Fig 2a: 3D Bacterial Biovolume Quantification of Exposure to Heat-Inactivated Phages
	unexposed	active phages	inactive phages
replicate 1	0.066767	0.538833	0.077767
replicate 2	0.1049	0.52415	0.057667
replicate 3	0.068	0.42195	0.102
mean	0.079889	0.494978	0.0791447
SD	0.0216689	0.0636685	0.0221986
Results of two-sided Student's t test
Test	Summary	p value
active phages vs inactive phages	***	0.0004

## Sheet: Fig 2b
Source Data for Figure 2: V. cholerae 3D biofilm formation is induced by cell lysate.
Fig 2b: Phage-induced lysis (fold change CFU) in WT and ∆trxA mutant
	WT	∆trxA
replicate 1	0.00278	3.14
replicate 2	0.00243	4.05
replicate 3	0.00406	11.3
mean	0.00309	6.16333
SD	0.000858079	4.47169

## Sheet: Fig 2c
Source Data for Figure 2: V. cholerae 3D biofilm formation is induced by cell lysate.
Fig 2c: 3D Bacterial Biovolume Quantification of WT and ∆trxA mutant exposed to phages
	WT unexposed	WT phage-exposed	∆trxA unexposed	∆trxA phage-exposed
replicate 1	0.0107106	0.421866	0.0236392	0.0224617
replicate 2	0.0179617	0.40544	0.0107965	0.0144666
replicate 3	0.0442218	0.496414	0.0439392	0.0270245
mean	0.024298	0.44124	0.0261249	0.0213176
SD	0.0176313	0.0484827	0.0167106	0.00635666
Results of two-sided Student's t test
Test	Summary	p value
WT phage-exposed vs ∆trxA phage-exposed	***	0.0001
∆trxA unexposed vs ∆trxA phage-exposed	ns	0.6656

## Sheet: Fig 2d
Source Data for Figure 2: V. cholerae 3D biofilm formation is induced by cell lysate.
Fig 2d: 3D Bacterial Biovolume Quantification of WT and ∆trxA mutant exposed to lysate
	WT unexposed	WT lysate-exposed	∆trxA unexposed	∆trxA lysate-exposed
replicate 1	0.0442043	0.334006	0.0328824	0.364497
replicate 2	0.0223654	0.452386	0.0441809	0.45352
replicate 3	0.05922	0.348339	0.048652	0.364542
mean	0.0419299	0.378244	0.0419051	0.394186
SD	0.0185323	0.0646075	0.00812741	0.0513843
Results of two-sided Student's t test
Test	Summary	p value
WT unexposed vs WT lysate-exposed	***	0.0001
∆trxA unexposed vs ∆trxA lysate-exposed	***	0.0003
WT lysate-exposed vs ∆trxA lysate-exposed	ns	0.7548

## Sheet: Fig 2e
Source Data for Figure 2: V. cholerae 3D biofilm formation is induced by cell lysate.
Fig 2e: Bacterial Biovolume Quantification during Lysate Exposure
	Lysate-exposed										Unexposed
	Total					H > 3 µm					Total					H > 3 µm
Time (h)	replicate 1	replicate 2	replicate 3	Mean	SD	replicate 1	replicate 2	replicate 3	Mean	SD	replicate 1	replicate 2	replicate 3	Mean	SD	replicate 1	replicate 2	replicate 3	Mean	SD
0	13308.4	4612.06	9520.92	9147.13	4360.21	694.38	200.525	568.684	487.863	256.656	8806.39	4033.73	2441.12	5093.75	3312.38	305.562	11.5141	28.2093	115.095	165.161
0.335139	17742.7	7846.89	14600.2	13396.6	5056.52	1409.95	719.63	1509.36	1212.98	430.134	9987.15	7143.34	4760.4	7296.96	2616.76	94.7398	7.17593	46.0523	49.3227	43.8734
0.665278	22087.1	10583.9	18635.6	17102.2	5902.88	1446.44	1314.46	2305.6	1688.83	538.196	16150.8	12541.6	10518.5	13070.3	2853.12	177.735	46.6938	134.23	119.553	66.7423
1	30303.8	16964.7	28218.5	25162.3	7175.53	3719.97	2952.68	4485.28	3719.31	766.304	25390.9	47523.3	56183.2	43032.5	15879.8	209.936	82.9874	275.773	189.566	97.994
1.33528	43338.2	31272.7	47804.8	40805.2	8552.19	7080.93	8665.56	12470.8	9405.75	2770.11	85747.3	93332.6	116732	98603.8	16150.8	518.294	397.726	2133.71	1016.58	969.34
1.66861	63033.7	45395.7	69813.6	59414.3	12604.9	13328.4	17487.2	24925.5	18580.4	5875.32	105702	95622.9	120117	107147	12310.7	1743.95	1239.01	2796.69	1926.55	794.735
2	95196.8	66964.2	94418.8	85526.6	16080.2	28897.1	32222.9	39683.3	33601.1	5523.64	111728	112870	118695	114431	3736.25	2376.65	2183.98	2641.91	2400.84	229.923
2.35278	126950	96986.6	124084	116007	16534.3	53867.9	51579	57237.9	54228.3	2846.58	122059	127656	124737	124818	2799.21	4715.66	3393.05	6741.38	4950.03	1686.42
2.70722	159814	135192	148904	147970	12337.5	76766.3	74361.2	75817.9	75648.4	1211.47	121671	137004	121451	126708	8916.47	3946.88	5057.72	6082.34	5028.98	1068.02
3.00417	181987	135503	151086	156192	23658.9	97234	75777.2	74492.5	82501.2	12775.1	131409	147048	117669	132042	14699.7	4851.21	4878.53	4550.71	4760.15	181.894

## Sheet: Fig 2f
Source Data for Figure 2: V. cholerae 3D biofilm formation is induced by cell lysate.
Fig 2f: 3D Bacterial Biovolume Quantification of Exposure of Increasing Lysate Conc
lysate conc (log10 lysed cells/mL)	unexposed	7	7.5	8	8.5	9	9.5	10
replicate 1	0.036917	0.040542	0.116264	0.117958	0.312866	0.321862	0.446512	0.53429
replicate 2	0.036917	0.057231	0.061015	0.146011	0.211184	0.390119	0.407328	0.550041
replicate 3	0.050081	0.056361	0.074398	0.120667	0.247477	0.313871	0.44549	0.509172
mean	0.041305	0.051378	0.0838923	0.128212	0.257176	0.341951	0.43311	0.531168
SD	0.00760024	0.00939433	0.0288222	0.0154738	0.0515301	0.0419059	0.0223337	0.0206126
Results of one-way ANOVA with Bonferroni’s correction
Test (labels same as above)	Summary	p value
unexposed vs. 7	ns	>0.9999
unexposed vs. 7.5	ns	0.6097
unexposed vs. 8	*	0.013
unexposed vs. 8.5	****	<0.0001
unexposed vs. 9	****	<0.0001
unexposed vs. 9.5	****	<0.0001
unexposed vs. 10	****	<0.0001
