# Supplementary material for: Bacteria use exogenous peptidoglycan as a danger signal to trigger biofilm formation
Source: Nat Microbiol. 2025 Jan 3;10(1):144–57. doi: 10.1038/s41564-024-01886-5 (PMC11726461; doi:10.1038/s41564-024-01886-5)
Supplement: Supplementary file 8 — Statistical source data for Fig. 3. [file 41564_2024_1886_MOESM8_ESM.xlsx]

## Sheet: Fig 3a
Source Data for Figure 3: Exogenous peptidoglycan triggers the V. cholerae 3D biofilm formation program.
Fig 3a: 3D Bacterial Biovolume Quantification of V. cholerae exposed to bacterial lysates
		lysate-exposed
	unexposed	V. cholerae	E. coli	P. aeruginosa	B. subtilis	S. aureus
replicate 1	0.0451667	0.4867	0.390767	0.21905	0.316933	0.262033
replicate 2	0.053275	0.4489	0.430333	0.301033	0.344233	0.3001
replicate 3	0.0638667	0.335433	0.4598	0.4679	0.5359	0.4488
mean	0.0541028	0.423678	0.426967	0.329328	0.399022	0.336978
SD	0.00937744	0.0787243	0.0346396	0.126815	0.119323	0.0986937
Results of one-way ANOVA with Bonferroni’s correction
Test	Summary	p value
V. cholerae lysate vs. E. coli lysate	ns	>0.9999
V. cholerae lysate vs. P. aeruginosa lysate	ns	>0.9999
V. cholerae lysate vs. B. subtilis lysate	ns	>0.9999
V. cholerae lysate vs. S. aureus lysate	ns	>0.9999

## Sheet: Fig 3b
Source Data for Figure 3: Exogenous peptidoglycan triggers the V. cholerae 3D biofilm formation program.
Fig 3b: 3D Bacterial Biovolume Quantification of V. cholerae exposed to lysate fractions
		lysate fractions pore size filter (kDa)
	lysate-exposed	300	100	30	10	3	unexposed
replicate 1	0.489118	0.32135	0.329183	0.0814057	0.0564155	0.128974	0.0266755
replicate 2	0.428811	0.335697	0.23215	0.133638	0.197398	0.0676299	0.0544092
replicate 3	0.445133	0.472345	0.207333	0.229806	0.110292	0.0494	0.05855
mean	0.454354	0.376464	0.256222	0.148283	0.121369	0.0820014	0.0465449
SD	0.0311928	0.0833448	0.064393	0.0752762	0.071141	0.0416884	0.0173315
Results of one-way ANOVA with Bonferroni’s correction
Test	Summary	p value
lysate-exposed vs. lysate 300 kDa fraction	ns	0.78927
lysate-exposed vs. lysate 100 kDa fraction	**	0.006828
lysate-exposed vs. lysate 30 kDa fraction	***	0.000119
lysate-exposed vs. lysate 10 kDa fraction	****	4.8e-05
lysate-exposed vs. lysate 3 kDa fraction	****	1.4e-05
lysate-exposed vs. unexposed	****	5e-06

## Sheet: Fig 3c
Source Data for Figure 3: Exogenous peptidoglycan triggers the V. cholerae 3D biofilm formation program.
Fig 3c: 3D Bacterial Biovolume Quantification of V. cholerae exposed to different lysates
	unexposed	whole cell lysate	spheroplast lysate	cell wall
replicate 1	0.070933	0.39465	0.267633	0.41386
replicate 2	0.084067	0.4431	0.2585	0.321767
replicate 3	0.1105	0.4096	0.109367	0.351367
mean	0.0885	0.415783	0.211833	0.362331
SD	0.0201526	0.0248098	0.0888559	0.0470153
Results of two-sided Student's t test
Test	Summary	p value
whole cell lysate vs. spheroplast lysate	**	0.004415
whole cell lysate vs. cell wall	ns	0.749074

## Sheet: Fig 3d
Source Data for Figure 3: Exogenous peptidoglycan triggers the V. cholerae 3D biofilm formation program.
Fig 3d: Bacterial Biovolume Quantification of V. cholerae exposed to peptidoglycan
	Total					H > 3 µm
Time (h)	replicate 1	replicate 2	replicate 3	Mean	SD	replicate 1	replicate 2	replicate 3	Mean	SD
0	9688.43	24066.8	9536.17	14430.5	8345.65	518.568	777.975	727.656	674.733	137.563
0.34	20090.9	29382.9	15813.5	21762.5	6937.41	1057.4	1769.72	684.701	1170.61	551.298
0.67	34341.3	48364.1	32145.7	38283.7	8798.65	1696.69	6254.4	1932.56	3294.55	2566.01
1	61506	47119.9	31090.6	46572.2	15215.1	3516.27	6648.62	2372.62	4179.17	2213.73
1.34	72454.5	97818	29248	66506.8	34669.7	8623.04	13811.9	611.284	7682.07	6650.42
1.67	84004.6	86030.3	41866.7	70633.8	24933.7	14221.3	22668.4	5520.43	14136.7	8574.3
2	115625	97383.7	76940.6	96649.8	19352.7	36385.9	28156.2	17006.8	27183	9726.14
2.35	144301	108652	143913	132289	20470.8	55642.8	36409.3	68644.9	53565.7	16217.9
2.71	174706	122575	159948	152410	26870.6	70798.7	41773.6	52845.2	55139.1	14647.9
3	189286	135389	142441	155705	29294.9	85045	47463.7	51528.1	61345.6	20624.6

## Sheet: Fig 3e
Source Data for Figure 3: Exogenous peptidoglycan triggers the V. cholerae 3D biofilm formation program.
Fig 3e: 3D Bacterial Biovolume Quantification of V. cholerae exposed to different peptidoglycan conc
		peptidoglycan (PG) conc (µg/mL)
	unexposed	PG 0.3	PG 3	PG 30	PG 300
replicate 1	0.0821333	0.158175	0.1206	0.312233	0.563167
replicate 2	0.0818667	0.1072	0.14155	0.26485	0.338233
replicate 3	0.0992667	0.13195	0.132867	0.2186	0.47325
replicate 4					0.371675
mean	0.0877556	0.132442	0.131672	0.265228	0.436581
SD	0.00996981	0.0254911	0.010526	0.0468178	0.102068
Results of one-way ANOVA with Bonferroni’s correction
Test	Summary	p value
unexposed vs. PG 0.3	ns	>0.999999
unexposed vs. PG 3	ns	>0.999999
unexposed vs. PG 30	*	0.013299
unexposed vs. PG 300	****	3.2e-05

## Sheet: Fig 3f
Source Data for Figure 3: Exogenous peptidoglycan triggers the V. cholerae 3D biofilm formation program.
Fig 3e: V. cholerae WT cells were exposed to purified V. cholerae PG (300 µg mL-1 in LB) which was either undigested or treated with enzymes that cleave specific bonds in PG.
	Vc biofilm biovolume fraction (H > 3 µm) at 3 h
Replicate	unexposed	undigested	lytic transglycosylase	endopeptidase	amidase	lysozyme
1	0.063	0.29	0.203	0.187	0.133	0.068
2	0.036	0.38	0.101	0.12	0.101	0.047
3	0.125	0.292	0.211	0.21	0.095	0.089
ANOVA results:
Table Analyzed	Digested PG
Data sets analyzed	B-F
ANOVA summary
F	14.58
P value	0.0004
P value summary	***
Significant diff. among means (P < 0.05)?	Yes
R squared	0.8537
Brown-Forsythe test
F (DFn, DFd)	0.2344 (4, 10)
P value	0.9126
P value summary	ns
Are SDs significantly different (P < 0.05)?	No
Bartlett's test
Bartlett's statistic (corrected)
P value
P value summary
Are SDs significantly different (P < 0.05)?
ANOVA table	SS	DF	MS	F (DFn, DFd)	P value
Treatment (between columns)	0.1102	4	0.02756	F (4, 10) = 14.58	P=0.0004
Residual (within columns)	0.01889	10	0.001889
Total	0.1291	14
Data summary
Number of treatments (columns)	5
Number of values (total)	15
Multiple comparisons:
Number of families	1
Number of comparisons per family	4
Alpha	0.05
Bonferroni's multiple comparisons test	Mean Diff.	95.00% CI of diff.	Below threshold?	Summary	Adjusted P Value	B-?
undigested vs. lytic transglycosylase	0.149	0.04117 to 0.2568	Yes	**	0.0073	C	lytic transglycosylase
undigested vs. endopeptidase	0.1483	0.04050 to 0.2562	Yes	**	0.0076	D	endopeptidase
undigested vs. amidase	0.211	0.1032 to 0.3188	Yes	***	0.0006	E	amidase
undigested vs. lysozyme	0.2527	0.1448 to 0.3605	Yes	***	0.0001	F	lysozyme
Test details	Mean 1	Mean 2	Mean Diff.	SE of diff.	n1	n2	t	DF
undigested vs. lytic transglycosylase	0.3207	0.1717	0.149	0.03549	3	3	4.198	10
undigested vs. endopeptidase	0.3207	0.1723	0.1483	0.03549	3	3	4.179	10
undigested vs. amidase	0.3207	0.1097	0.211	0.03549	3	3	5.945	10
undigested vs. lysozyme	0.3207	0.068	0.2527	0.03549	3	3	7.119	10

## Sheet: Fig 3g
Source Data for Figure 3: Exogenous peptidoglycan triggers the V. cholerae 3D biofilm formation program.
Fig 3g: 3D Bacterial Biovolume Quantification of V. cholerae exposed to peptidoglycan for 5 min
	unexposed	PG 5 min	PG 180 min
replicate 1	0.12285	0.356625	0.448383
replicate 2	0.0938	0.356847	0.304728
replicate 3	0.105867	0.496866	0.366525
mean	0.107506	0.403446	0.373212
SD	0.0145942	0.0809042	0.0720606
Results of two-sided Student's t test
Test	Summary	p value
PG 5 min vs PG 180 min	ns	0.654118
