# Supplementary material for: Bacteria use exogenous peptidoglycan as a danger signal to trigger biofilm formation
Source: Nat Microbiol. 2025 Jan 3;10(1):144–57. doi: 10.1038/s41564-024-01886-5 (PMC11726461; doi:10.1038/s41564-024-01886-5)
Supplement: Supplementary file 9 — Statistical source data for Fig. 4. [file 41564_2024_1886_MOESM9_ESM.xlsx]

## Sheet: Fig 4a,b - upregulated genes
Source Data for Figure 4a, b: List of transcripts that were upregulated comparing peptidoglycan-treated vs. untreated conditions. Only transcripts with >2-fold upregulation and a false discovery rate (FDR) adjusted p-value < 0.05 are listed below. Measurements were performed using RNA-Seq. Categories are coloured according to the colour scheme in Fig. 4b. Genes were functionally categorised using…
Locus	Gene name	Fold change	Function	Category
VC_1280	deaA	2.72	chitin disaccharide deacetylase	PTS
VC_1281	celA	2.38	cellobiose-specific IIb component	PTS
VC_1282	celB	2.38	cellobiose-specific IIc component	PTS
VC_1283	celC	2.53	cellobiose-specific IIa component	PTS
VC_1284	celF	2.29	6-phospho-beta-glucosidase	PTS
VC_1285	celR	2.07	carbohydrate deacetylase	PTS
VC_0216	mlp2	2.49	methyl-accepting chemotaxis protein	chemoreceptor
VC_0282		3.96	methyl-accepting chemotaxis protein	chemoreceptor
VC_1248		9.02	methyl-accepting chemotaxis protein	chemoreceptor
VC_1298		3.24	methyl-accepting chemotaxis protein	chemoreceptor
VC_1535		2.36	methyl-accepting chemotaxis protein	chemoreceptor
VC_1868		2.31	methyl-accepting chemotaxis protein	chemoreceptor
VC_A0031		2.38	methyl-accepting chemotaxis protein	chemoreceptor
VC_A0979		4.01	methyl-accepting chemotaxis protein	chemoreceptor
VC_A1034		2.2	methyl-accepting chemotaxis protein	chemoreceptor
VC_A1069	mlp43	2.33	methyl-accepting chemotaxis protein	chemoreceptor
VC_1400		2.41	chemotaxis cluster I	chemotaxis
VC_1402	cheW	2.39	chemotaxis cluster I	chemotaxis
VC_1403		2.8	methyl-accepting chemotaxis protein; cluster I	chemotaxis
VC_A1088		2.14	methyl-accepting chemotaxis protein; cluster III	chemotaxis
VC_A1090	cheD	2.8	chemotaxis cluster III	chemotaxis
VC_A1091	cheR3	2.63	chemotaxis cluster III	chemotaxis
VC_A1092		3.45	chemotaxis cluster III	chemotaxis
VC_A1093	cheW2	4.92	chemotaxis cluster III	chemotaxis
VC_A1094	cheW-3	2.93	chemotaxis cluster III	chemotaxis
VC_A1095	cheA-3	4.22	chemotaxis cluster III	chemotaxis
VC_A1096	cheY-4	4.4	chemotaxis cluster III	chemotaxis
VC_0178	capV	4.31	cGAMP-activated phospholipase, CBASS phage defense	signalling
VC_0179	dncV	3.6	cGAMP synthase, CBASS phage defense	signalling
VC_0533	nlpD	2.97	LysM-domain containing lipoprotein	signalling
VC_1050	rssB	2.44	CheY-like response regulator	signalling
VC_1080		3.37	histidine kinase	signalling
VC_1081		3.77	CheY-like response regulator	signalling
VC_1082		2.59	CheY-like response regulator	signalling
VC_1083		6.06	chemotaxis protein CheC	signalling
VC_1084		4.37	histidine kinase	signalling
VC_1085		3.4	histidine kinase	signalling
VC_1086		2.84	response regulator; HapR-binding; EAL-domain	signalling
VC_1087		2.01	response regulator	signalling
VC_1156		2.58	histidine kinase regulating C4 dicarboxylate transport	signalling
VC_1157		3.66	CheY-like response regulator	signalling
VC_1314		3.23	di and tri-carboxylate transporter	signalling
VC_1315		2.68	histidine kinase	signalling
VC_1349		2.46	histidine kinase	signalling
VC_1710		2.98	EAL- domain protein; c-di-GMP binding	signalling
VC_1872		14.72	serine protein kinase PrkA	signalling
VC_1873		14.5		signalling
VC_1874		10.4		signalling
VC_A0523	cqsA	2.18	cai-1 autoinducer synthase	signalling
VC_A0719		2.21	sensor histidine kinase	signalling
VC_A1086		2.17	response regulator	signalling
VC_1370		3.08	GGDEF domain protein	diguanylate cyclase
VC_A0720		2.06	GGDEF domain protein	diguanylate cyclase
VC_A0848		2.56	GGDEF domain protein	diguanylate cyclase
VC_0278	cadC	2.39	lysine transport regulation	transcriptional regulator
VC_0534	rpoS	4.51	sigma factor	transcriptional regulator
VC_0583	hapR	2.29	biofilm repressor	transcriptional regulator
VC_1153	tfoX	3.31	regulator of competence-specific genes	transcriptional regulator
VC_1455	rstR1	2.4	cryptic phage ctxphi transcriptional repressor	transcriptional regulator
VC_1464	rstR2	2.46	represses expression of rstA2 and ctxphi replication	transcriptional regulator
VC_1465		2.88		transcriptional regulator
VC_1588		2.06		transcriptional regulator
VC_A0542		2.7		transcriptional regulator
VC_0917	vpsA	2.1	VPS production operon I	biofilm matrix
VC_0918	vpsB	2.1	VPS production operon I	biofilm matrix
VC_0919	vpsC	2.25	VPS production operon I	biofilm matrix
VC_0920	vpsD	2.51	VPS production operon I	biofilm matrix
VC_0921	vpsE	2.44	VPS production operon I	biofilm matrix
VC_0922	vpsF	2.24	VPS production operon I	biofilm matrix
VC_0923		2.18	VPS production operon I	biofilm matrix
VC_0924	vpsH	2.21	VPS production operon I	biofilm matrix
VC_0925	vpsI	2.12	VPS production operon I	biofilm matrix
VC_0926	vpsJ	2.1	VPS production operon I	biofilm matrix
VC_0938		2.03	VPS production operon II	biofilm matrix
VC_1612	pilF	2.03	fimbrial biogenesis and twitching motility protein	motility
VC_2187	flaC	2.45	flagellin component	motility
VC_0829	tcpB	2.8	toxin co-regulated pilus biosynthesis	virulence
VC_0830	tcpQ	2.06	toxin co-regulated pilus biosynthesis	virulence
VC_0831	tcpC	2.15	toxin co-regulated pilus biosynthesis	virulence
VC_0832	tcpR	2.84	toxin co-regulated pilus biosynthesis	virulence
VC_0833	tcpD	2.24	toxin co-regulated pilus biosynthesis	virulence
VC_0834	tcpS	2.62	toxin co-regulated pilus biosynthesis	virulence
VC_0835	tcpT	2.29	toxin co-regulated pilus biosynthesis	virulence
VC_0837	tcpF	2.06	toxin co-regulated pilus biosynthesis	virulence
VC_A0880	makD	8.39	motility associated killing	virulence
VC_A0881	makC	8.89	motility associated killing	virulence
VC_A0882	makB	2.63	motility associated killing	virulence
VC_A0883	makA	5.26	motility associated killing	virulence
VC_2621	xds	2.24	extracellular nuclease	secreted enzymes
VC_A0219	hlyA	6.36	haemolysin	secreted enzymes
VC_A0223	prtV	9.76	protease	secreted enzymes
VC_A0865	hapA	2.62	hemagglutinin/protease	secreted enzymes
VC_0076	uspA	4.33	universal stress protein; defence against oxidative stress	cellular processes
VC_0510		3.47	DNA-repair protein RadC	cellular processes
VC_0706	vrp	2.71	ribosome-associated protein stationary phase	cellular processes
VC_1142	cspD	2.37	cold shock-like protein	cellular processes
VC_1290	polC	2.06	DNA polymerase III	cellular processes
VC_A0122	vasM	3.86	T6SS cluster	cellular processes
VC_0008		3.12	amino acid transporter	transporter
VC_0009		2.71	amino acid transporter	transporter
VC_0010		3.55	amino acid transporter	transporter
VC_0170		2.68	peptide transporter	transporter
VC_0171		4.74	peptide transporter	transporter
VC_0172		4.51	peptide transporter	transporter
VC_0173		4	peptide transporter	transporter
VC_0194	vexH	2.23	drug efflux pump	transporter
VC_0280	cadB	225.62	lysine transporter	transporter
VC_0281	cadA	402.65	lysine transporter	transporter
VC_0338		2.4	transporter	transporter
VC_0538	cysP	4.94	sulphate transporter	transporter
VC_0539	cysT	3.9	sulphate transporter	transporter
VC_0540	cysW	3.24	sulphate transporter	transporter
VC_0541	cysA	2.78	sulphate transporter	transporter
VC_0618		2.34	peptide transporter	transporter
VC_0784		2.92	sodium/alanine symporter	transporter
VC_0795	citS	3.23	citrate/sodium symporter	transporter
VC_0972	ompC	3.18	porin	transporter
VC_0973		2.6	lipoprotein	transporter
VC_1089		2.17	phosphonate transport system substrate-binding protein	transporter
VC_1091	oppA	2.58	oligotransport system	transporter
VC_1092	oppB	2.99	oligotransport system	transporter
VC_1093	oppC	3.21	oligotransport system	transporter
VC_1094	oppD	3.48	oligotransport system	transporter
VC_1095	oppF	4.19	oligotransport system	transporter
VC_1102		2.34	ABC transporter	transporter
VC_1103		2.4	ABC transporter	transporter
VC_1131		4.43	sodium antiporter	transporter
VC_1235		2.1	sodium/dicarboxylate symporter	transporter
VC_1279	opuD	2.31		transporter
VC_1325	mglB	17.31	galactoside ABC transporter	transporter
VC_1327	mglA	7.29	galactoside ABC transporter	transporter
VC_1328	mglC	6.05	galactoside ABC transporter	transporter
VC_1359		3.52	amino acid transporter	transporter
VC_1360		2.63	amino acid transporter	transporter
VC_1361		3.49	amino acid transporter	transporter
VC_1362		10.8	amino acid transporter	transporter
VC_1369		3.31	solute transporter	transporter
VC_1523		3.26	tungstate transporter	transporter
VC_1524		2.36	tungstate transporter	transporter
VC_1525		2.12	tungstate transporter	transporter
VC_1861		5.15	amino acid transporter	transporter
VC_1862		6.81	amino acid transporter	transporter
VC_1863		5.4	amino acid transporter	transporter
VC_1864		3.34	amino acid transporter	transporter
VC_2012		2.46	sodium-dependent transporter	transporter
VC_2076	feoC	2.02	iron transport	transporter
VC_2553		3.13	ABC transporter	transporter
VC_A0025		2.51		transporter
VC_A0083	emrD1	2.42	multidrug resistance protein	transporter
VC_A0127	rbsD	2.88	ribose transporter	transporter
VC_A0128	rbsA	3.02	ribose transporter	transporter
VC_A0129	rbsC	4.61	ribose transporter	transporter
VC_A0130	rbsB	17.14	ribose transporter	transporter
VC_A0131	rbsK	3.67	ribose transporter	transporter
VC_A0137	glpT	14.86	glycerol-3-phosphate transporter	transporter
VC_A0183	hmp	2.26	ferrisiderophore reductase	transporter
VC_A0684	uhpC	10.85	sugar phosphate sensor protein	transporter
VC_A0685		28.31	iron transport	transporter
VC_A0686		20.04	iron transport	transporter
VC_A0687	fbpC	11.44	iron transport	transporter
VC_A0759	artI	2.65	arginine transporter	transporter
VC_A0760	artP	2.19	arginine transporter	transporter
VC_A0867	ompW	3.2	outer membrane protein OmpW	transporter
VC_A0978		2.8	amino acid transporter	transporter
VC_A0983		2.69	lactate permease	transporter
VC_A1015	nhaD	2.69	sodium antiporter	transporter
VC_A1033		2.2	extracellular solute-binding protein	transporter
VC_0384	cysJ	4.92	sulphur metabolism	metabolism
VC_0385	cysI	4.43	sulphur metabolism	metabolism
VC_0386	cysH	3.96	sulphur metabolism	metabolism
VC_0391	lysC	3.98	aspartate kinase	metabolism
VC_0423		2.22	arginine deiminase	metabolism
VC_0432	mdh	2.09	malate dehydrogenase	metabolism
VC_0550	oadA1	2.15	oxaloacetate decarboxylase	metabolism
VC_0604	acnB	2.23	aconitate hydratase	metabolism
VC_0736	aceA	2.11	isocitrate lyase	metabolism
VC_0737	acuB	4.11	acetoin utilisation	metabolism
VC_0796	citC	5.89	citrate lyase	metabolism
VC_0797	citD	5.09	citrate lyase	metabolism
VC_0798	citE	2.57	citrate lyase	metabolism
VC_0799	citF	2.23	citrate lyase	metabolism
VC_0940	yitA	2.26	sulfate adenylyltransferase	metabolism
VC_0968	cysK	2.85	cysteine synthase A	metabolism
VC_1119		2	oxidoreductase	metabolism
VC_1120		2.14	fatty acid metabolism	metabolism
VC_1121		2.21	fatty acid metabolism	metabolism
VC_1122		2.01	fatty acid metabolism	metabolism
VC_1123		2.18	fatty acid metabolism	metabolism
VC_1124		2.19	fatty acid metabolism	metabolism
VC_1125		2.25	fatty acid metabolism	metabolism
VC_1190	purC	2	amino acid biosynthesis	metabolism
VC_1191	unfA	2.72	amino acid biosynthesis	metabolism
VC_1202	hutH	3.16	histidine metabolism	metabolism
VC_1203	hutU	3.16	histidine metabolism	metabolism
VC_1204	hutG	2.07	histidine metabolism	metabolism
VC_1205	hutI	2.08	histidine metabolism	metabolism
VC_1338	acnA	2.15	aconitate hydratase 1	metabolism
VC_1344	hppD	2.35	4-hydroxyphenylpyruvate dioxygenase	metabolism
VC_1492		2.53	arginine biosynthesis	metabolism
VC_1509	cobB	2.13	NAD-dependent deacetylase	metabolism
VC_1511	fdnI	3.9	formate dehydrogenase	metabolism
VC_1512	fdhB	4.25	formate dehydrogenase	metabolism
VC_1515		2.08	formate dehydrogenase	metabolism
VC_1516		2.64	Fe-S binding protein	metabolism
VC_1589	aldC	9.5		metabolism
VC_1590	alsS	16.77		metabolism
VC_1591		24.89		metabolism
VC_1592	acgA	2.95		metabolism
VC_1594	galM	3.06		metabolism
VC_1595	galK	3.01		metabolism
VC_1596	galT	3.36		metabolism
VC_1690		2.57	galactosidase	metabolism
VC_1704	metE	12.31		metabolism
VC_1727	glgC	3.58		metabolism
VC_1773	nanN	10.12		metabolism
VC_1774	nanM	12.94		metabolism
VC_1775	rpiR	3.18		metabolism
VC_1776	nanA	22.36		metabolism
VC_1777	siaM	30.84		metabolism
VC_1778	siaQ	20.15		metabolism
VC_1779	siaP	30.66		metabolism
VC_1780		22.93		metabolism
VC_1781	nanE	28.04		metabolism
VC_1782	nanK	18.11		metabolism
VC_1783	nagA2	12.63		metabolism
VC_1784	nanH	44.92		metabolism
VC_1786	radC	2.27		metabolism
VC_2084	sucD	2.92	succinate coA synthase	metabolism
VC_2085	sucC	2.85	succinate coA synthase	metabolism
VC_2086	sucB	2.06	succinate coA synthase	metabolism
VC_2089	sdhA	2.1	succinate dehydrogenase	metabolism
VC_2090	sdhD	2.04	succinate dehydrogenase	metabolism
VC_2092	gltA	2.28	citrate synthase	metabolism
VC_2341		2.16	fatty acid metabolism	metabolism
VC_2361	grcA	2.74	formate acetyl transferase-related protein	metabolism
VC_2374	gltD1	2.06	glutamate synthase	metabolism
VC_2377	gltD2	2.47	glutamate synthase	metabolism
VC_2544	fbp	2.22	fructose-1,6-bisphosphatase	metabolism
VC_2558	cysC	2.96	sulphate adenylate transferase	metabolism
VC_2559	cysN	3.86	sulphate adenylate transferase	metabolism
VC_2560	cysD	4.78	sulphate adenylate transferase	metabolism
VC_2561	cysG	5.88	sulphate adenylate transferase	metabolism
VC_2565	elaA	2.05		metabolism
VC_2616	astD	6.67	succinylglutamate 5-semialdehyde dehydrogenase	metabolism
VC_2617		5.9	arginine/ornithine succinyltransferase	metabolism
VC_2618	argD	3.39		metabolism
VC_2669		2.05	5-carboxymethyl-2-hydroxymuconate delta isomerase	metabolism
VC_2738	pckA	3.52	phosphoenolpyruvate carboxykinase	metabolism
VC_A0136	glpQ	11.64	glycerophosphoryl diester phosphodiesterase	metabolism
VC_A0160	mtr	13.35	tryptophan transporter	metabolism
VC_A0161	tnaA	54.26	tryptophanase	metabolism
VC_A0269		2.23	decarboxylase	metabolism
VC_A0278	glyA2	2.43	serine hydroxymethyltransferase	metabolism
VC_A0610		2.7	sigma cross-reacting protein 27A	metabolism
VC_A0657	glpD	14.31	aerobic glycerol-3-phosphate dehydrogenase	metabolism
VC_A0688	phaC	5.27	polyhydroxyalkanoic acid synthase	metabolism
VC_A0690		5.29	acetyl-CoA acetyltransferase	metabolism
VC_A0691		4.78	acetoacetyl-CoA reductase	metabolism
VC_A0699	glgC	2.73	glucose-1-phosphate adenylyltransferase	metabolism
VC_A0744	glpK	12.56	glycerol kinase	metabolism
VC_A0747	glpA	11.22	anaerobic glycerol-3-phosphate dehydrogenase	metabolism
VC_A0748	glpB	5.97	anaerobic glycerol-3-phosphate dehydrogenase	metabolism
VC_A0749	glpC	5.77	anaerobic glycerol-3-phosphate dehydrogenase	metabolism
VC_A0798		2.06		metabolism
VC_A0827	phhB	2.2		metabolism
VC_A0828	phhA	2.49		metabolism
VC_A0829		2.08		metabolism
VC_A0984		2.61		metabolism
VC_0025		2.8		hypothetical
VC_0038		2.27		hypothetical
VC_0180	cap2	3.57	CBASS phage defense	hypothetical
VC_0181	cap3	4.1	CBASS phage defense	hypothetical
VC_0182		2.31		hypothetical
VC_0183		2.31		hypothetical
VC_0508		3.01		hypothetical
VC_0509		3.31		hypothetical
VC_0569		2.22		hypothetical
VC_0884		2.51		hypothetical
VC_0957		4.71		hypothetical
VC_1035		2.76		hypothetical
VC_1066		2.01		hypothetical
VC_1116		4.26		hypothetical
VC_1322		2.25		hypothetical
VC_1323		2.02		hypothetical
VC_1324		21.92		hypothetical
VC_1326		8.46		hypothetical
VC_1333		3.56		hypothetical
VC_1334		7.92		hypothetical
VC_1466		14.41		hypothetical
VC_1472		3.01		hypothetical
VC_1510		4.08		hypothetical
VC_1514		3.16		hypothetical
VC_1518		2.88		hypothetical
VC_1539		2.04		hypothetical
VC_1645		2.9		hypothetical
VC_1772		2.7		hypothetical
VC_1804		2.5		hypothetical
VC_1933		2.62		hypothetical
VC_1991		7.05		hypothetical
VC_2318		2.35		hypothetical
VC_2340		2.58		hypothetical
VC_2357		2.47		hypothetical
VC_2554		2.86		hypothetical
VC_2615		7.39		hypothetical
VC_A0032		3.57		hypothetical
VC_A0078		2.48		hypothetical
VC_A0213		2.35		hypothetical
VC_A0224		5.51		hypothetical
VC_A0448		5.06		hypothetical
VC_A0465		2.22		hypothetical
VC_A0609		2.81		hypothetical
VC_A0628		2.2		hypothetical
VC_A0689		6.77		hypothetical
VC_A0834		3.49		hypothetical
VC_A0847		2.2		hypothetical
VC_A0957		2.07		hypothetical
VC_A0958		2.36		hypothetical
VC_A0961		2.09		hypothetical
VC_A0962		2.09		hypothetical
VC_A0963		2.15		hypothetical
VC_A0981		4.86		hypothetical
VC_A0994		2.61		hypothetical
VC_A1024		2.26		hypothetical
VC_A1054		3.11		hypothetical
VC_A1097		4.8		hypothetical

## Sheet: Fig 4c - c-di-GMP levels
Source Data for Figure 4c: Spatiotemporal measurements of a fluorescent c-di-GMP reporter in V. cholerae WT cells treated with PG-exposure (300 µg mL-1, blue) or the control condition (LB without PG, black) over 3 h.
Average across biofilms:
		sfGFP/mRuby3 (a.u.)
	Condition	Unexposed							PG-exposed
	Time (h)	0	0.501667	1.00139	1.50139	2.00167	2.50167	3.00111	0	0.523056	1.00083	1.50389	2.02556	2.50167	3.01917
	Distance to surface (µm), resolution = 9 vox
	0	19.7349	21.9979	29.6059	43.0341	24.05	25.0671	25.299	20.0954	25.9231	36.9237	50.1537	54.2417	59.9629	64.4728
	1.05263	16.7646	19.2518	32.6381	50.3368	25.5133	27.0702	27.2538	14.0663	23.3077	37.6363	61.656	69.8064	83.4351	97.5596
	2.10526	11.9544	12.3778	32.1569	57.5308	21.5535	20.7916	23.7126	13.2814	23.1297	37.3263	55.7444	75.0455	83.1988	103.14
	3.15789		24.3774	32.9749	37.7663	15.6277	13.7475	17.6329	9.44003	20.0157	33.2172	48.3705	66.3603	77.5558	87.3209
	4.21053			31.8812	31.943	9.91299	17.6917	15.6745	8.00643	15.1028	26.8949	40.282	55.4422	64	76.149
	5.26316							0.454628		11.0753	18.0408	35.0332	47.7781	54.3716	60.7809
	6.31579										15.0574	27.1092	43.6518	49.1218	85.2468
	7.36842										14.2438	23.0595	37.6137	59.264	77.367
	8.42105											22.4596	35.4224	65.2922	63.6059
	9.47368												43.5805	51.5584	58.0222
	10.5263														43.0385
	11.5789
Standard deviation:
	Condition	Unexposed							PG-exposed
	Time (h)	0	0.501667	1.00139	1.50139	2.00167	2.50167	3.00111	0	0.523056	1.00083	1.50389	2.02556	2.50167	3.01917
	Distance to surface (µm), resolution = 9 vox
	0	9.77083	15.8549	20.7984	22.8516	20.6436	16.7765	16.8749	9.89564	12.4162	19.2469	14.1115	16.9029	34.3939	22.0739
	1.05263	10.8496	14.5092	22.6165	26.9621	21.8041	18.264	17.5811	7.66734	10.5346	19.2656	17.7964	27.7373	47.822	41.9458
	2.10526	0	9.85887	23.1771	36.7271	17.7322	19.0315	15.0747	6.96783	10.3142	18.0758	17.5669	27.5058	39.512	46.3167
	3.15789		0	14.6986	28.2492	12.3623	12.2978	11.7144	5.67573	8.47944	19.3006	16.7278	25.5002	36.0497	50.4417
	4.21053			8.7689	12.1457	9.98271	3.26741	14.8313	7.20191	7.90177	16.6792	11.7486	25.0563	34.9254	42.933
	5.26316							0		5.81785	7.52453	10.0023	21.1613	34.4636	38.0328
	6.31579										6.91712	2.59189	20.9607	37.9277	58.4441
	7.36842										0	7.52762	12.3908	37.5295	3.18364
	8.42105											0	17.0432	0.33476	3.95611
	9.47368												0	12.2767	6.66231
	10.5263														4.42183
	11.5789

## Sheet: Fig 4d - vps-I expression
Source Data for Figure 4d: Spatiotemporal measurements of a sfGFP-based fluorescence reporter for vps-I operon transcription in V. cholerae WT.
Average across biofilms:
		sfGFP/TagRFP-T (a.u.)
	Condition	Unexposed							PG-exposed
	Frame	1	2	3	4	5	6	7	1	2	3	4	5	6	7
	Distance to surface (µm), resolution = 8 vox
	0	1.06165	1.73192	1.93717	2.22232	1.99998	2.00542	1.91005	1.36142	1.96352	2.10434	2.27317	2.66204	2.86119	2.64477
	0.631579	0.935861	1.50475	1.79461	2.14626	1.9245	1.80833	1.59522	1.42406	2.1431	2.29369	2.46868	2.77499	2.97473	2.77426
	1.26316	0.84211	1.45383	1.79622	2.13303	1.78232	1.702	1.44599	1.2651	1.76471	2.12395	2.00676	2.45607	2.8025	2.86679
	1.89474	0.838108	1.42596	1.76554	1.95323	1.67583	1.60613	1.29412	1.15731	1.7174	1.97952	2.01981	2.38834	2.41432	2.90882
	2.52632	0.875346	1.37954	1.46754	1.58217	1.60675	1.46684	1.59956	1.08215	1.83237	1.93765	2.13602	2.32772	Inf	2.75424
	3.15789	0.885379	1.40126	1.16585	1.23433	0.614754	0.587958		1.08746	1.79225	1.95782	2.15553	2.30211	2.51387	2.73316
	3.78947		1.49679	1.07563	1.03747				1.04074	1.67416	1.92988	2.10484	2.42525	2.57645	2.70107
	4.42105									1.49744	1.88595	2.06374	2.40036	2.60476	2.70724
	5.05263									1.31845	1.7994	2.0716	2.36257	2.6256	2.72063
	5.68421										1.84896	2.05787	2.31383	2.60435	2.69556
	6.31579										1.80651	1.94057	2.27386	2.61913	2.63411
	6.94737											1.9381	2.23022	2.52681	2.6173
	7.57895											1.57446	2.23674	2.48579	2.57706
	8.21053												2.1066	2.39728	2.49849
	8.84211												2.03502	2.07534	2.32923
	9.47368												1.66472	1.84077	1.98299
	10.1053
	10.7368
	11.3684
	12
Standard deviation:
	Condition	Unexposed							PG-exposed
	Frame	1	2	3	4	5	6	7	1	2	3	4	5	6	7
	Distance to surface (µm), resolution = 8 vox
	0	0.185275	0	0.159036	0.256662	0.359005	0.829337	0.899062	0.250688	0	0	0	0	0	0
	0.631579	0.0933226	0.116309	0.166242	0.207134	0.338878	0.720202	0.662972	0.379439	0.026811	0.0287859	0	0	0	0.205228
	1.26316	0.106975	0.148594	0.186633	0.137621	0.457757	0.58839	0.708754	0.352847	0.341967	0.497863	0.443528	0.411915	0.28304	0.10386
	1.89474	0.134747	0.178722	0.247979	0.149654	0.565133	0.565627	0.458061	0.337223	0.378686	0.532155	0.425716	0.434478	0.505711	0.0320946
	2.52632	0.220084	0.305344	0.378444	0.354111	0.854319	0.361709	1.08873	0.351681	0.594146	0.499389	0.407898	0.423901	NaN	0.22796
	3.15789	0.406345	0.405549	0.534644	0.434086	0.441197	0.512045		0.363393	0.550507	0.482987	0.398308	0.418738	0.425786	0.339007
	3.78947		1.08493	0.312264	0.32658				0.390229	0.48103	0.435904	0.381143	0.422343	0.389793	0.333295
	4.42105									0.325189	0.405814	0.369532	0.392511	0.370068	0.289797
	5.05263									0.464676	0.518706	0.454191	0.407608	0.389599	0.26398
	5.68421										0.688128	0.473994	0.424545	0.402777	0.269597
	6.31579										0.88742	0.45759	0.428558	0.415321	0.234167
	6.94737											0.400068	0.485551	0.417879	0.27394
	7.57895											0.537313	0.493448	0.515513	0.333656
	8.21053												0.504382	0.63624	0.485923
	8.84211												0.483521	0.939137	0.530853
	9.47368												0.464353	0.790576	0.73964
	10.1053
	10.7368
	11.3684
	12
