# Supplementary material for: Bacteria use exogenous peptidoglycan as a danger signal to trigger biofilm formation
Source: Nat Microbiol. 2025 Jan 3;10(1):144–57. doi: 10.1038/s41564-024-01886-5 (PMC11726461; doi:10.1038/s41564-024-01886-5)
Supplement: Supplementary file 10 — Statistical source data for Fig. 5. [file 41564_2024_1886_MOESM10_ESM.xlsx]

## Sheet: Fig 5
Source Data for Figure 5: Biofilm formation in response to exogenous peptidoglycan protects against phage predation.
	PG-exposed								unexposed
Time (h)	replicate 1	replicate 2	replicate 3	replicate 4	replicate 5	replicate 6	Mean	SD	replicate 1	replicate 2	replicate 3	replicate 4	Mean	SD
0	0.000819001	0	0	0	0.0128233	0	0.00227372	0.00517861	0	0.000290934	4.77054e-05	0.000457394	0.000199008	0.000214251
0.33	0.00059453	0	0	0	0.00868839	0	0.00154715	0.00350655	0	0.000182842	0.000144425	8.76002e-05	0.000103717	7.94458e-05
0.67	0.000508388	0.000682439	0	0	0	0	0.000198471	0.000312358	0.00361059	9.93789e-05	0	0.000291477	0.00100036	0.00174435
1	0	0	0	0	0	0	0	0	0.049745	0.000195649	0.000208117	0.000121286	0.0125675	0.024785
1.33	0.000883262	0.00500214	0.00968222	0.00412159	0.00325059	0.00680934	0.00495819	0.00303203	0.234689	0.0019507	0.0016247	0.0024956	0.0601899	0.116333
1.67	0.0328023	0.0403113	0.103061	0.0854222	0.0797857	0.0464366	0.0646365	0.028546	0.204211	0.0159995	0.0150035	0.0147388	0.0624882	0.0944835
2	0.201768	0.134971	0.163944	0.160514	0.187849	0.314675	0.193953	0.0635133	0.200651	0.122167	0.103036	0.0986735	0.131132	0.047456
2.33	0.180469	0.185353	0.0748899	0.138651	0.0877551	0.123821	0.131823	0.0458821	0.148062	0.423124	0.401796	0.383208	0.339048	0.128364
2.67	0.116703	0.228589	0.060241	0.0844749	0.0930493	0.157817	0.123479	0.0611875	0.115335	0.275214	0.231839	0.281034	0.225855	0.0768794
3	0.131533	0.147408	0.133829	0.0783848	0.11677	0.180882	0.131468	0.0338683	0.132851	0.246933	0.202908	0.223793	0.201622	0.0492467
3.33	0.130005	0.153846	0.10971	0.0949657	0.124873	0.134021	0.12457	0.0203631	0.159266	0.22248	0.177973	0.224373	0.196023	0.0325604
3.67	0.0877837	0.205911	0.0500521	0.0770142	0.124886	0.182741	0.121398	0.0618186	0	0.166337	0.157218	0.167285	0.12271	0.0819324
4	0.156337	0.244247	0.0496516	0.17415	0.121782	0.154712	0.150147	0.0638654	0.690207	0.132002	0.146133	0.137669	0.276502	0.275864
Data points at 2.3 h
	PG-exposed	unexposed
each line is a replicate	0.180469	0.423124
	0.185353	0.401796
	0.0748899	0.383208
	0.138651	0.22745
	0.0877551
	0.123821
Mean	0.131823	0.358895
SD	0.0458821	0.0891344
Results of two-sided Student's t test
Test	Summary	p value
PG-exposed vs unexposed	***	0.0007
