# Supplementary material for: Bacteria use exogenous peptidoglycan as a danger signal to trigger biofilm formation
Source: Nat Microbiol. 2025 Jan 3;10(1):144–57. doi: 10.1038/s41564-024-01886-5 (PMC11726461; doi:10.1038/s41564-024-01886-5)
Supplement: Supplementary file 11 — Statistical source data for Fig. 6. [file 41564_2024_1886_MOESM11_ESM.xlsx]

## Sheet: Fig 6
Source Data for Figure 6: Peptidoglycan is a conserved signal for inducing biofilm formation in different species.
	V. cholerae		P. aeruginosa		A. baumannii		E. coli		S. aureus		S. epidermidis		E. faecalis
	unexposed	PG-exposed	unexposed	PG-exposed	unexposed	PG-exposed	unexposed	PG-exposed	unexposed	PG-exposed	unexposed	PG-exposed	unexposed	PG-exposed
replicate 1	0.12285	0.448383	0.030825	0.2764	0.031975	0.173167	0.088225	0.1519	0.259333	0.519567	0.157533	0.1865	0.0996	0.229075
replicate 2	0.0938	0.304728	0.0619667	0.281	0.04915	0.237867	0.09205	0.123733	0.1361	0.479167	0.1654	0.208767	0.030033	0.1376
replicate 3	0.105867	0.366525	0.0216667	0.203775	0.057	0.1756	0.096467	0.19098	0.1235	0.592333	0.188167	0.220967	0.0381	0.18895
Mean	0.107506	0.373212	0.0381528	0.253725	0.0460417	0.195545	0.0922473	0.155538	0.172978	0.530356	0.170367	0.205411	0.055911	0.185208
SD	0.0145942	0.0720606	0.0211257	0.0433191	0.0127988	0.0366724	0.00412454	0.0337706	0.075051	0.0573496	0.0159092	0.0174766	0.0380502	0.0458521
Results of two-sided Student's t test
Test	Summary	p value
V. cholerae unexposed vs PG-exposed	**	0.0057
P. aeruginosa unexposed vs PG-exposed	***	0.0015
A. baumannii unexposed vs PG-exposed	*	0.0022
E. coli unexposed vs PG-exposed	ns	0.0634
S. aureus unexposed vs PG-exposed	***	0.0028
S. epidermidis unexposed vs PG-exposed	ns	0.0621
E. faecalis unexposed vs PG-exposed	**	0.0198
