# Supplementary material for: Bacteria use exogenous peptidoglycan as a danger signal to trigger biofilm formation
Source: Nat Microbiol. 2025 Jan 3;10(1):144–57. doi: 10.1038/s41564-024-01886-5 (PMC11726461; doi:10.1038/s41564-024-01886-5)
Supplement: Supplementary file 12 — Statistical source data for Extended Data Fig. 1. [file 41564_2024_1886_MOESM12_ESM.xlsx]

## Sheet: Extended Data Fig. 1
Source Data for Extended Data Figure 1: Vibriophage N4 infection of V. cholerae grown in different media and temperatures.
	Blank substracted OD600
	M9 at 37 °C																		TB at 37 °C																					LB at 37 °C
	MOI 0						MOI 1						MOI 10						MOI 0						MOI 1								MOI 10							MOI 0						MOI 1
Time (h)	14.05.2024 F3	15.05.24_37_rep1-B2.xlsx	15.05.24_37_rep1-C2.xlsx	14.05.2024 G3	15.05.24_37_rep2-E2.xlsx	15.05.24_37_rep2-D3.xlsx	14.05.2024 F5	15.05.24_37_rep1-B4.xlsx	15.05.24_37_rep1-b5.xlsx	14.05.2024 G5	15.05.24_37_rep2-D4.xlsx	15.05.24_37_rep2-E5.xlsx	14.05.2024 F6	15.05.24_37_rep1-B7.xlsx	15.05.24_37_rep1-C6.xlsx	14.05.2024 G6	15.05.24_37_rep2-D6.xlsx	15.05.24_37_rep2-E7.xlsx	24.1.23_37_rep2.xlsx	24.1.23_37_rep2.xlsx	25.1.23_37_rep3.xlsx	26.1.23_37_rep4.xlsx	RedoLBTB37_E3	RedoLBTB37_F3	24.1.23_37_rep2.xlsx	25.1.23_37_rep3.xlsx	26.1.23_37_rep4.xlsx	24.1.23_37_rep2.xlsx	25.1.23_37_rep3.xlsx	26.1.23_37_rep4.xlsx	RedoLBTB37_E4	RedoLBTB37_F4	24.1.23_37_rep2.xlsx	25.1.23_37_rep3.xlsx	26.1.23_37_rep4.xlsx	24.1.23_37_rep2.xlsx	25.1.23_37_rep3.xlsx	26.1.23_37_rep4.xlsx	RedoLBTB37_E5	24.1.23_37_rep2.xlsx	25.1.23_37_rep3.xlsx	26.1.23_37_rep4.xlsx	24.1.23_37_rep2.xlsx	25.1.23_37_rep3.xlsx	26.1.23_37_rep4.xlsx	24.1.23_37_rep2.xlsx	25.1.23_37_rep3.xlsx	26.1.23_37_rep4.xlsx	24.1.23_37_rep2.xlsx
0	0.01	0.009	0.01	0.01	0.009	0.01	0.01	0.008	0.008	0.009	0.01	0.009	0.008	0.007	0.007	0.008	0.008	0.007	0.004	0.004	0.006	0.005	0.009	0.008	0.006	0.009	0.007	0.005	0.008	0.006	0.01	0.011	0.008	0.01	0.008	0.008	0.01	0.007	0.007	0.004	0.003	0.005	0.004	0.003	0.004	0.004	0.003	0.006	0.004
0.0833333	0.01	0.009	0.01	0.01	0.009	0.01	0.01	0.008	0.008	0.009	0.01	0.009	0.008	0.007	0.007	0.008	0.008	0.007	0.005	0.004	0.007	0.005	0.009	0.008	0.007	0.009	0.007	0.005	0.008	0.006	0.01	0.012	0.008	0.011	0.009	0.008	0.011	0.007	0.007	0.005	0.003	0.005	0.005	0.003	0.005	0.005	0.004	0.007	0.005
0.166667	0.01	0.009	0.011	0.011	0.009	0.009	0.01	0.008	0.008	0.01	0.01	0.008	0.009	0.007	0.007	0.008	0.007	0.007	0.005	0.005	0.007	0.006	0.009	0.009	0.007	0.01	0.008	0.005	0.008	0.007	0.01	0.012	0.009	0.011	0.009	0.009	0.011	0.007	0.008	0.006	0.003	0.006	0.006	0.003	0.006	0.006	0.004	0.008	0.006
0.25	0.01	0.009	0.009	0.011	0.009	0.009	0.01	0.008	0.008	0.01	0.01	0.008	0.009	0.007	0.007	0.009	0.007	0.007	0.007	0.006	0.009	0.006	0.01	0.009	0.008	0.011	0.008	0.006	0.009	0.007	0.011	0.012	0.009	0.012	0.009	0.01	0.012	0.007	0.008	0.007	0.004	0.008	0.008	0.004	0.007	0.007	0.005	0.009	0.007
0.333333	0.011	0.009	0.01	0.011	0.009	0.01	0.011	0.008	0.008	0.01	0.01	0.008	0.009	0.007	0.007	0.009	0.008	0.007	0.008	0.007	0.01	0.008	0.01	0.01	0.009	0.012	0.01	0.007	0.011	0.009	0.011	0.013	0.01	0.014	0.01	0.011	0.014	0.009	0.009	0.008	0.005	0.009	0.01	0.005	0.008	0.008	0.006	0.011	0.008
0.416667	0.011	0.009	0.01	0.012	0.009	0.01	0.011	0.009	0.009	0.01	0.01	0.008	0.01	0.007	0.008	0.01	0.008	0.007	0.01	0.008	0.012	0.009	0.011	0.011	0.01	0.014	0.011	0.009	0.013	0.01	0.012	0.014	0.011	0.015	0.011	0.012	0.015	0.01	0.009	0.01	0.007	0.01	0.012	0.007	0.009	0.011	0.008	0.013	0.01
0.5	0.011	0.009	0.01	0.012	0.009	0.01	0.012	0.009	0.009	0.01	0.011	0.009	0.01	0.008	0.008	0.01	0.008	0.008	0.012	0.01	0.014	0.011	0.012	0.011	0.011	0.016	0.013	0.01	0.014	0.011	0.013	0.015	0.012	0.016	0.012	0.014	0.016	0.011	0.01	0.014	0.008	0.012	0.015	0.008	0.011	0.012	0.009	0.013	0.013
0.583333	0.012	0.009	0.01	0.013	0.009	0.01	0.012	0.009	0.009	0.011	0.011	0.009	0.011	0.008	0.008	0.011	0.009	0.008	0.014	0.012	0.016	0.012	0.013	0.013	0.013	0.017	0.014	0.012	0.016	0.013	0.014	0.016	0.013	0.017	0.013	0.014	0.016	0.011	0.011	0.014	0.01	0.015	0.018	0.01	0.013	0.015	0.009	0.017	0.014
0.666667	0.013	0.01	0.01	0.013	0.01	0.011	0.013	0.01	0.01	0.012	0.011	0.01	0.011	0.008	0.009	0.011	0.009	0.008	0.016	0.014	0.019	0.014	0.014	0.014	0.014	0.02	0.016	0.014	0.018	0.015	0.016	0.017	0.013	0.018	0.014	0.014	0.017	0.012	0.012	0.018	0.013	0.018	0.021	0.012	0.016	0.015	0.008	0.017	0.015
0.75	0.014	0.01	0.011	0.014	0.01	0.011	0.014	0.01	0.01	0.013	0.012	0.01	0.013	0.009	0.009	0.012	0.01	0.009	0.018	0.016	0.022	0.017	0.016	0.015	0.016	0.022	0.018	0.016	0.02	0.017	0.017	0.019	0.013	0.017	0.015	0.014	0.016	0.013	0.014	0.022	0.016	0.023	0.024	0.016	0.019	0.011	0.002	0.011	0.011
0.833333	0.015	0.011	0.011	0.015	0.011	0.012	0.015	0.011	0.011	0.014	0.013	0.011	0.014	0.009	0.01	0.013	0.01	0.01	0.022	0.019	0.025	0.019	0.017	0.016	0.018	0.024	0.02	0.018	0.022	0.019	0.019	0.021	0.013	0.015	0.015	0.013	0.013	0.012	0.015	0.027	0.02	0.024	0.029	0.019	0.024	0.003	0	0.004	0.004
0.916667	0.016	0.011	0.011	0.017	0.011	0.013	0.016	0.011	0.011	0.015	0.013	0.012	0.015	0.01	0.011	0.015	0.011	0.01	0.026	0.023	0.028	0.023	0.019	0.018	0.02	0.025	0.022	0.02	0.022	0.02	0.021	0.023	0.011	0.011	0.013	0.011	0.01	0.009	0.016	0.032	0.024	0.03	0.034	0.024	0.026	0.001	0	0.002	0.001
1	0.017	0.012	0.012	0.018	0.012	0.014	0.018	0.012	0.012	0.016	0.014	0.013	0.016	0.01	0.012	0.016	0.012	0.011	0.03	0.027	0.031	0.026	0.022	0.021	0.022	0.023	0.023	0.022	0.019	0.021	0.023	0.025	0.008	0.009	0.009	0.007	0.009	0.006	0.017	0.039	0.029	0.036	0.039	0.029	0.033	0.001	0	0.001	0
1.08333	0.019	0.013	0.013	0.02	0.013	0.015	0.019	0.013	0.013	0.018	0.015	0.014	0.018	0.011	0.013	0.018	0.013	0.013	0.034	0.031	0.036	0.029	0.024	0.024	0.022	0.017	0.022	0.02	0.013	0.019	0.026	0.028	0.006	0.009	0.006	0.005	0.008	0.004	0.017	0.047	0.035	0.044	0.049	0.035	0.039	0.001	0	0.001	0
1.16667	0.021	0.014	0.014	0.021	0.013	0.016	0.021	0.014	0.014	0.02	0.016	0.015	0.02	0.012	0.014	0.019	0.014	0.014	0.039	0.037	0.045	0.033	0.027	0.026	0.017	0.014	0.017	0.014	0.011	0.013	0.028	0.03	0.006	0.009	0.006	0.005	0.008	0.004	0.014	0.06	0.045	0.052	0.057	0.044	0.046	0	0	0.001	0
1.25	0.023	0.015	0.015	0.023	0.014	0.017	0.023	0.015	0.015	0.021	0.017	0.016	0.022	0.013	0.015	0.021	0.015	0.015	0.046	0.046	0.051	0.041	0.03	0.029	0.013	0.012	0.012	0.01	0.01	0.01	0.03	0.032	0.006	0.009	0.005	0.005	0.008	0.004	0.01	0.067	0.053	0.064	0.07	0.052	0.057	0	-0.001	0.001	0
1.33333	0.025	0.016	0.016	0.025	0.016	0.018	0.025	0.016	0.016	0.024	0.019	0.018	0.024	0.014	0.016	0.023	0.017	0.016	0.057	0.057	0.054	0.049	0.034	0.033	0.011	0.011	0.011	0.009	0.009	0.009	0.029	0.03	0.006	0.009	0.006	0.006	0.009	0.003	0.007	0.077	0.059	0.073	0.083	0.059	0.067	0	-0.001	0.001	-0.001
1.41667	0.028	0.017	0.017	0.028	0.017	0.02	0.028	0.017	0.018	0.026	0.02	0.019	0.026	0.016	0.018	0.026	0.018	0.018	0.066	0.064	0.062	0.053	0.04	0.04	0.01	0.011	0.01	0.009	0.009	0.008	0.022	0.022	0.006	0.009	0.006	0.006	0.009	0.004	0.006	0.098	0.07	0.089	0.1	0.069	0.081	0	-0.001	0.001	-0.001
1.5	0.031	0.018	0.018	0.031	0.018	0.022	0.031	0.019	0.019	0.029	0.022	0.022	0.029	0.017	0.019	0.029	0.02	0.02	0.076	0.072	0.072	0.061	0.05	0.049	0.01	0.011	0.01	0.009	0.008	0.008	0.017	0.017	0.006	0.009	0.006	0.006	0.009	0.004	0.006	0.117	0.083	0.107	0.123	0.083	0.099	0	-0.001	0.001	-0.001
1.58333	0.034	0.02	0.02	0.034	0.02	0.023	0.034	0.021	0.02	0.033	0.024	0.023	0.032	0.019	0.021	0.032	0.022	0.022	0.088	0.084	0.086	0.075	0.053	0.051	0.01	0.01	0.009	0.009	0.008	0.008	0.014	0.015	0.007	0.009	0.006	0.006	0.009	0.004	0.006	0.142	0.1	0.131	0.15	0.1	0.117	0	-0.001	0.001	-0.001
1.66667	0.038	0.022	0.022	0.038	0.021	0.026	0.04	0.023	0.023	0.038	0.026	0.026	0.036	0.021	0.024	0.035	0.024	0.024	0.105	0.099	0.109	0.094	0.058	0.058	0.009	0.01	0.009	0.008	0.008	0.007	0.013	0.014	0.006	0.009	0.006	0.007	0.009	0.004	0.006	0.167	0.122	0.162	0.186	0.123	0.147	0	-0.001	0.001	-0.001
1.75	0.042	0.023	0.024	0.042	0.024	0.028	0.047	0.025	0.025	0.045	0.028	0.028	0.04	0.022	0.026	0.039	0.026	0.026	0.127	0.12	0.13	0.119	0.067	0.069	0.009	0.01	0.009	0.008	0.008	0.007	0.012	0.012	0.007	0.009	0.006	0.006	0.008	0.004	0.005	0.216	0.156	0.202	0.228	0.157	0.187	0	-0.001	0.001	-0.001
1.83333	0.047	0.026	0.026	0.047	0.026	0.032	0.053	0.028	0.028	0.05	0.031	0.031	0.046	0.025	0.029	0.044	0.03	0.03	0.155	0.146	0.155	0.148	0.081	0.087	0.009	0.011	0.009	0.008	0.008	0.007	0.013	0.013	0.007	0.009	0.006	0.007	0.009	0.004	0.006	0.237	0.177	0.221	0.249	0.18	0.203	0	-0.001	0.001	-0.001
1.91667	0.052	0.029	0.029	0.052	0.029	0.035	0.06	0.031	0.03	0.058	0.034	0.035	0.052	0.028	0.032	0.051	0.033	0.033	0.176	0.169	0.183	0.18	0.099	0.108	0.009	0.01	0.009	0.009	0.008	0.007	0.012	0.012	0.007	0.008	0.006	0.007	0.008	0.004	0.005	0.276	0.215	0.27	0.308	0.219	0.248	0	-0.001	0.001	-0.001
2	0.058	0.032	0.032	0.058	0.032	0.039	0.066	0.034	0.033	0.064	0.038	0.038	0.061	0.031	0.036	0.059	0.037	0.037	0.2	0.2	0.205	0.202	0.123	0.133	0.009	0.011	0.009	0.009	0.008	0.007	0.012	0.012	0.007	0.008	0.005	0.007	0.008	0.004	0.005	0.31	0.273	0.295	0.346	0.271	0.281	0	-0.001	0.001	-0.001
2.08333	0.065	0.035	0.036	0.065	0.036	0.043	0.073	0.038	0.037	0.07	0.042	0.042	0.066	0.034	0.04	0.063	0.04	0.041	0.264	0.224	0.229	0.218	0.147	0.154	0.01	0.011	0.009	0.009	0.008	0.007	0.013	0.014	0.007	0.008	0.005	0.007	0.008	0.003	0.006	0.341	0.302	0.321	0.359	0.299	0.302	0	-0.001	0.001	-0.001
2.16667	0.073	0.039	0.04	0.072	0.041	0.048	0.081	0.042	0.041	0.077	0.046	0.047	0.073	0.038	0.044	0.072	0.045	0.046	0.343	0.266	0.247	0.233	0.169	0.183	0.01	0.011	0.01	0.01	0.009	0.008	0.012	0.013	0.007	0.008	0.005	0.007	0.008	0.003	0.005	0.376	0.321	0.344	0.392	0.314	0.323	0	-0.001	0.001	-0.001
2.25	0.081	0.044	0.046	0.08	0.045	0.054	0.09	0.047	0.046	0.086	0.052	0.052	0.083	0.043	0.05	0.081	0.05	0.051	0.429	0.269	0.268	0.252	0.182	0.203	0.01	0.012	0.01	0.01	0.009	0.008	0.014	0.014	0.007	0.008	0.005	0.007	0.008	0.003	0.006	0.406	0.347	0.368	0.416	0.335	0.355	0	-0.001	0.001	-0.001
2.33333	0.091	0.049	0.052	0.09	0.051	0.06	0.099	0.052	0.052	0.095	0.058	0.058	0.093	0.048	0.056	0.089	0.057	0.057	0.426	0.282	0.28	0.267	0.202	0.227	0.011	0.012	0.01	0.01	0.009	0.008	0.013	0.013	0.007	0.007	0.005	0.007	0.007	0.003	0.005	0.422	0.372	0.386	0.443	0.363	0.382	0	-0.001	0.001	-0.001
2.41667	0.102	0.055	0.058	0.1	0.058	0.067	0.109	0.059	0.057	0.106	0.064	0.065	0.103	0.054	0.063	0.099	0.063	0.064	0.439	0.298	0.297	0.279	0.226	0.246	0.011	0.012	0.01	0.011	0.009	0.009	0.013	0.014	0.007	0.007	0.005	0.007	0.007	0.003	0.005	0.471	0.395	0.418	0.477	0.384	0.408	0	-0.001	0.001	-0.001
2.5	0.115	0.062	0.065	0.112	0.065	0.075	0.121	0.067	0.065	0.116	0.072	0.073	0.114	0.061	0.071	0.11	0.071	0.071	0.462	0.326	0.31	0.292	0.248	0.264	0.012	0.013	0.011	0.012	0.01	0.009	0.014	0.014	0.007	0.007	0.005	0.007	0.007	0.003	0.005	0.485	0.417	0.434	0.491	0.407	0.421	0	-0.001	0.001	-0.001
2.58333	0.128	0.07	0.074	0.125	0.073	0.083	0.133	0.075	0.073	0.128	0.081	0.082	0.124	0.068	0.08	0.12	0.079	0.08	0.432	0.381	0.319	0.304	0.268	0.279	0.013	0.013	0.011	0.012	0.01	0.009	0.014	0.014	0.007	0.007	0.005	0.007	0.007	0.003	0.005	0.497	0.443	0.455	0.522	0.428	0.449	0	0	0.001	-0.001
2.66667	0.144	0.078	0.083	0.141	0.082	0.094	0.148	0.084	0.082	0.142	0.091	0.092	0.139	0.077	0.09	0.133	0.09	0.089	0.505	0.39	0.328	0.317	0.287	0.297	0.013	0.014	0.012	0.013	0.01	0.01	0.016	0.015	0.007	0.007	0.005	0.007	0.007	0.003	0.007	0.513	0.466	0.474	0.536	0.451	0.472	0	0	0.001	0
2.75	0.161	0.088	0.095	0.159	0.092	0.105	0.164	0.095	0.091	0.158	0.101	0.103	0.152	0.086	0.103	0.148	0.1	0.1	0.471	0.393	0.339	0.328	0.302	0.316	0.014	0.014	0.012	0.014	0.011	0.01	0.016	0.016	0.008	0.007	0.004	0.008	0.007	0.003	0.007	0.522	0.489	0.503	0.558	0.47	0.481	0.001	0	0.002	0
2.83333	0.18	0.098	0.107	0.176	0.104	0.118	0.182	0.105	0.103	0.176	0.114	0.116	0.168	0.097	0.116	0.164	0.112	0.111	0.442	0.435	0.349	0.339	0.318	0.324	0.014	0.014	0.013	0.014	0.011	0.01	0.016	0.015	0.008	0.007	0.004	0.008	0.007	0.003	0.006	0.556	0.51	0.513	0.566	0.488	0.511	0.001	0	0.002	0
2.91667	0.199	0.11	0.121	0.195	0.116	0.132	0.2	0.117	0.116	0.195	0.128	0.13	0.186	0.109	0.13	0.183	0.125	0.124	0.463	0.392	0.359	0.348	0.332	0.335	0.015	0.015	0.013	0.015	0.011	0.011	0.017	0.016	0.008	0.007	0.005	0.009	0.007	0.003	0.007	0.583	0.53	0.516	0.606	0.506	0.518	0.001	0	0.002	0
3	0.219	0.126	0.132	0.215	0.131	0.148	0.219	0.13	0.129	0.216	0.144	0.146	0.206	0.122	0.144	0.202	0.139	0.139	0.486	0.457	0.371	0.356	0.342	0.345	0.016	0.015	0.013	0.016	0.012	0.011	0.017	0.016	0.009	0.007	0.005	0.009	0.007	0.003	0.006	0.59	0.55	0.533	0.609	0.525	0.527	0.001	0	0.002	0.001
3.08333	0.241	0.143	0.146	0.234	0.148	0.165	0.239	0.14	0.141	0.235	0.161	0.163	0.227	0.138	0.157	0.225	0.154	0.155	0.553	0.479	0.382	0.363	0.352	0.355	0.017	0.016	0.014	0.017	0.012	0.011	0.018	0.016	0.009	0.007	0.005	0.009	0.007	0.003	0.007
3.16667	0.263	0.158	0.163	0.255	0.167	0.183	0.26	0.157	0.155	0.255	0.178	0.182	0.25	0.153	0.174	0.246	0.17	0.173	0.606	0.502	0.39	0.37	0.361	0.365	0.018	0.016	0.014	0.018	0.012	0.012	0.018	0.017	0.01	0.007	0.005	0.01	0.007	0.003	0.007
3.25	0.285	0.171	0.18	0.278	0.184	0.198	0.283	0.174	0.173	0.276	0.191	0.199	0.275	0.167	0.193	0.27	0.185	0.191	0.477	0.477	0.399	0.377	0.372	0.374	0.018	0.017	0.015	0.019	0.013	0.013	0.02	0.018	0.011	0.007	0.005	0.011	0.008	0.003	0.009
3.33333	0.309	0.185	0.198	0.302	0.203	0.216	0.308	0.19	0.19	0.3	0.209	0.215	0.299	0.185	0.211	0.295	0.205	0.208	0.565	0.542	0.408	0.383	0.378	0.383	0.019	0.017	0.016	0.019	0.013	0.013	0.019	0.018	0.012	0.007	0.005	0.012	0.007	0.003	0.009
3.41667	0.333	0.202	0.216	0.322	0.219	0.234	0.328	0.208	0.208	0.321	0.227	0.236	0.318	0.202	0.23	0.313	0.224	0.226	0.566	0.553	0.418	0.39	0.388	0.393	0.02	0.018	0.016	0.02	0.014	0.014	0.02	0.018	0.012	0.008	0.005	0.012	0.008	0.004	0.009
3.5	0.364	0.221	0.236	0.361	0.238	0.255	0.364	0.226	0.226	0.357	0.247	0.255	0.345	0.221	0.249	0.345	0.242	0.247	0.526	0.586	0.426	0.396	0.397	0.403	0.021	0.018	0.016	0.02	0.014	0.014	0.022	0.019	0.014	0.008	0.005	0.014	0.008	0.003	0.011
3.58333	0.377	0.239	0.256	0.38	0.258	0.276	0.386	0.245	0.245	0.367	0.267	0.275	0.378	0.24	0.268	0.384	0.261	0.266	0.623	0.561	0.433	0.403	0.405	0.411	0.021	0.018	0.017	0.021	0.015	0.015	0.023	0.019	0.015	0.008	0.005	0.016	0.008	0.004	0.012
3.66667	0.401	0.258	0.276	0.392	0.278	0.297	0.401	0.266	0.264	0.381	0.288	0.297	0.408	0.259	0.288	0.397	0.282	0.286	0.538	0.603	0.441	0.409	0.411	0.418	0.021	0.019	0.017	0.021	0.015	0.015	0.023	0.019	0.016	0.008	0.006	0.017	0.009	0.004	0.012
3.75	0.427	0.278	0.298	0.419	0.298	0.319	0.425	0.286	0.284	0.413	0.309	0.318	0.418	0.278	0.309	0.4	0.302	0.307	0.561	0.619	0.449	0.414	0.421	0.427	0.022	0.019	0.018	0.022	0.016	0.016	0.025	0.021	0.018	0.009	0.006	0.019	0.009	0.004	0.014
3.83333	0.449	0.299	0.321	0.446	0.32	0.342	0.443	0.308	0.306	0.437	0.331	0.341	0.443	0.299	0.331	0.434	0.323	0.329	0.561	0.612	0.457	0.421	0.426	0.434	0.023	0.019	0.018	0.024	0.016	0.016	0.025	0.02	0.021	0.009	0.006	0.02	0.009	0.004	0.015
3.91667	0.475	0.321	0.343	0.482	0.34	0.365	0.464	0.33	0.327	0.461	0.354	0.364	0.466	0.321	0.354	0.461	0.346	0.351	0.572	0.63	0.463	0.426	0.435	0.442	0.024	0.02	0.018	0.025	0.016	0.016	0.027	0.022	0.023	0.009	0.006	0.022	0.009	0.004	0.017
4	0.5	0.343	0.365	0.504	0.363	0.388	0.487	0.352	0.35	0.488	0.377	0.387	0.488	0.344	0.376	0.469	0.369	0.375	0.623	0.668	0.469	0.433	0.439	0.449	0.026	0.02	0.019	0.026	0.017	0.017	0.028	0.022	0.026	0.01	0.007	0.025	0.01	0.005	0.018
4.08333	0.527	0.366	0.388	0.536	0.387	0.411	0.521	0.375	0.372	0.517	0.4	0.41	0.516	0.367	0.4	0.515	0.392	0.399
4.16667	0.558	0.388	0.411	0.56	0.409	0.435	0.545	0.397	0.395	0.541	0.422	0.432	0.544	0.39	0.423	0.542	0.415	0.422
4.25	0.588	0.411	0.434	0.589	0.432	0.457	0.577	0.42	0.418	0.572	0.444	0.454	0.572	0.413	0.445	0.562	0.438	0.444
4.33333	0.616	0.433	0.455	0.616	0.454	0.477	0.608	0.442	0.441	0.6	0.465	0.473	0.605	0.437	0.466	0.587	0.461	0.465
4.41667	0.64	0.454	0.474	0.643	0.476	0.493	0.632	0.463	0.462	0.626	0.484	0.493	0.627	0.458	0.486	0.614	0.482	0.485
4.5	0.667	0.472	0.49	0.668	0.495	0.509	0.659	0.482	0.481	0.654	0.501	0.509	0.64	0.478	0.505	0.641	0.502	0.503
4.58333	0.691	0.489	0.506	0.692	0.515	0.526	0.685	0.499	0.498	0.679	0.517	0.526	0.666	0.498	0.521	0.667	0.518	0.52
4.66667	0.715	0.505	0.523	0.718	0.535	0.543	0.709	0.515	0.515	0.703	0.534	0.543	0.693	0.515	0.539	0.692	0.535	0.537
4.75	0.739	0.522	0.54	0.743	0.552	0.561	0.734	0.532	0.532	0.728	0.551	0.56	0.72	0.532	0.557	0.719	0.552	0.554
4.83333	0.762	0.539	0.558	0.765	0.567	0.579	0.758	0.549	0.549	0.751	0.568	0.578	0.747	0.55	0.574	0.741	0.568	0.572
4.91667	0.786	0.557	0.576	0.787	0.581	0.597	0.781	0.567	0.566	0.774	0.585	0.596	0.772	0.568	0.593	0.766	0.585	0.59
5	0.806	0.574	0.594	0.806	0.595	0.615	0.8	0.584	0.584	0.792	0.602	0.613	0.792	0.587	0.611	0.786	0.602	0.607
5.08333	0.828	0.592	0.612	0.828	0.61	0.633	0.822	0.602	0.6	0.814	0.619	0.631	0.815	0.604	0.628	0.808	0.618	0.624
5.16667	0.848	0.609	0.629	0.849	0.623	0.65	0.844	0.619	0.618	0.835	0.636	0.648	0.837	0.621	0.646	0.83	0.634	0.64
5.25	0.866	0.625	0.645	0.863	0.636	0.667	0.866	0.636	0.634	0.854	0.651	0.664	0.855	0.639	0.662	0.846	0.65	0.656
5.33333	0.885	0.641	0.662	0.882	0.649	0.682	0.885	0.652	0.651	0.874	0.667	0.68	0.878	0.656	0.679	0.868	0.665	0.672
5.41667	0.904	0.657	0.677	0.899	0.661	0.698	0.902	0.668	0.666	0.895	0.683	0.695	0.894	0.671	0.694	0.887	0.68	0.687
5.5	0.92	0.671	0.692	0.914	0.673	0.713	0.918	0.683	0.681	0.911	0.697	0.71	0.908	0.687	0.709	0.905	0.694	0.702
5.58333	0.936	0.686	0.707	0.932	0.685	0.728	0.935	0.698	0.696	0.93	0.711	0.724	0.925	0.703	0.724	0.923	0.708	0.716
5.66667	0.952	0.7	0.721	0.947	0.696	0.742	0.95	0.712	0.71	0.944	0.725	0.737	0.94	0.718	0.737	0.939	0.722	0.729
5.75	0.967	0.714	0.735	0.961	0.707	0.755	0.965	0.725	0.723	0.96	0.738	0.75	0.955	0.731	0.751	0.954	0.734	0.743
5.83333	0.981	0.726	0.747	0.974	0.717	0.768	0.978	0.738	0.736	0.974	0.751	0.763	0.968	0.744	0.763	0.969	0.745	0.754
5.91667	0.994	0.739	0.76	0.988	0.727	0.78	0.992	0.751	0.748	0.988	0.763	0.775	0.982	0.757	0.775	0.983	0.757	0.766
6	1.007	0.751	0.771	1.001	0.737	0.792	1.004	0.763	0.76	0.999	0.774	0.786	0.993	0.77	0.786	0.995	0.768	0.776
6.08333	1.018	0.762	0.783	1.014	0.746	0.803	1.016	0.774	0.771	1.012	0.785	0.797	1.006	0.782	0.798	1.007	0.78	0.787
6.16667	1.029	0.773	0.793	1.025	0.755	0.814	1.027	0.786	0.782	1.023	0.796	0.807	1.017	0.793	0.808	1.018	0.79	0.798
6.25	1.041	0.783	0.803	1.037	0.764	0.823	1.038	0.795	0.792	1.035	0.805	0.816	1.028	0.803	0.818	1.03	0.8	0.808
6.33333	1.051	0.793	0.814	1.048	0.772	0.833	1.049	0.805	0.802	1.046	0.816	0.825	1.039	0.812	0.829	1.041	0.809	0.818
6.41667	1.061	0.802	0.823	1.057	0.781	0.843	1.058	0.815	0.812	1.055	0.825	0.834	1.049	0.822	0.838	1.051	0.817	0.827
6.5	1.069	0.811	0.832	1.067	0.788	0.852	1.067	0.824	0.821	1.065	0.833	0.843	1.057	0.832	0.845	1.06	0.825	0.833
6.58333	1.079	0.82	0.841	1.075	0.796	0.861	1.076	0.833	0.829	1.073	0.841	0.852	1.067	0.841	0.853	1.069	0.833	0.841
6.66667	1.087	0.829	0.849	1.083	0.803	0.869	1.084	0.842	0.837	1.082	0.849	0.86	1.076	0.85	0.861	1.077	0.842	0.848
6.75	1.095	0.837	0.857	1.092	0.811	0.876	1.093	0.849	0.845	1.089	0.857	0.868	1.083	0.859	0.869	1.084	0.85	0.855
6.83333	1.102	0.845	0.865	1.099	0.818	0.883	1.101	0.857	0.853	1.098	0.864	0.873	1.091	0.866	0.876	1.091	0.857	0.863
6.91667	1.11	0.852	0.873	1.106	0.824	0.891	1.108	0.864	0.86	1.104	0.871	0.879	1.098	0.872	0.884	1.097	0.865	0.871
7	1.117	0.858	0.88	1.113	0.83	0.898	1.116	0.87	0.867	1.112	0.878	0.885	1.104	0.879	0.891	1.107	0.872	0.878
7.08333	1.124	0.865	0.885	1.12	0.837	0.905	1.122	0.878	0.874	1.119	0.883	0.892	1.111	0.885	0.898	1.114	0.878	0.884
7.16667	1.131	0.872	0.891	1.128	0.843	0.911	1.128	0.885	0.879	1.127	0.889	0.898	1.118	0.892	0.904	1.12	0.882	0.89
7.25	1.137	0.877	0.897	1.133	0.849	0.917	1.134	0.89	0.885	1.132	0.894	0.904	1.123	0.898	0.907	1.125	0.888	0.894
7.33333	1.144	0.884	0.903	1.14	0.854	0.921	1.139	0.895	0.89	1.139	0.9	0.91	1.128	0.904	0.912	1.131	0.893	0.898
7.41667	1.149	0.89	0.909	1.146	0.859	0.926	1.144	0.9	0.896	1.145	0.906	0.915	1.134	0.91	0.917	1.137	0.898	0.903
7.5	1.165	0.894	0.915	1.163	0.864	0.931	1.149	0.905	0.901	1.15	0.912	0.92	1.139	0.915	0.922	1.141	0.904	0.908
7.58333	1.179	0.898	0.92	1.174	0.869	0.936	1.165	0.91	0.907	1.168	0.916	0.923	1.144	0.92	0.927	1.146	0.909	0.913
7.66667	1.18	0.903	0.925	1.175	0.873	0.941	1.18	0.915	0.912	1.177	0.921	0.927	1.161	0.924	0.932	1.161	0.915	0.918
7.75	1.18	0.907	0.929	1.175	0.878	0.946	1.183	0.921	0.917	1.179	0.924	0.931	1.174	0.928	0.937	1.176	0.919	0.922
7.83333	1.18	0.913	0.933	1.175	0.882	0.951	1.182	0.926	0.921	1.179	0.928	0.935	1.176	0.932	0.942	1.178	0.924	0.928
7.91667	1.182	0.917	0.937	1.178	0.886	0.954	1.183	0.929	0.924	1.18	0.932	0.94	1.176	0.936	0.946	1.178	0.927	0.932
8	1.184	0.922	0.941	1.18	0.889	0.957	1.184	0.933	0.929	1.181	0.936	0.944	1.177	0.941	0.949	1.18	0.929	0.936
[truncated: 74 more columns]
