# Supplementary material for: Bacteria use exogenous peptidoglycan as a danger signal to trigger biofilm formation
Source: Nat Microbiol. 2025 Jan 3;10(1):144–57. doi: 10.1038/s41564-024-01886-5 (PMC11726461; doi:10.1038/s41564-024-01886-5)
Supplement: Supplementary file 13 — Statistical source data for Extended Data Fig. 2. [file 41564_2024_1886_MOESM13_ESM.xlsx]

## Sheet: Extended Data Fig 2b
Source Data for Extended Data Figure 2: 3D biofilms that formed during phage exposure for 8 h are not composed of phage-resistant cells or matrix hyper-producing cells.
ED Fig 2b: Infection curve of V. cholerae cells harvested from biofilms produced during phage exposure
	Wild type + phages					Harvested cells					Harvested cells + phages
Time (h)	replicate 1	replicate 2	replicate 3	Mean	SD	replicate 1	replicate 2	replicate 3	Mean	SD	replicate 1	replicate 2	replicate 3	Mean	SD
0	0.016325	0.01435	0.02255	0.0177417	0.00427963	0.0286	0.03685	0.01335	0.0262667	0.0119225	0.0329	0.0273	0.01165	0.02395	0.011014
0.166667	0.0192	0.01515	0.022525	0.0189583	0.00369343	0.02815	0.03265	0.01635	0.0257167	0.00841804	0.03185	0.029	0.01415	0.025	0.00950382
0.333333	0.026175	0.021025	0.0266	0.0246	0.00310332	0.035	0.0381	0.02105	0.0313833	0.00908217	0.0359	0.0331	0.01775	0.0289167	0.00977143
0.5	0.03615	0.02535	0.030625	0.0307083	0.00540048	0.0408	0.0343	0.02725	0.0341167	0.00677686	0.0404	0.03895	0.02265	0.034	0.00985609
0.666667	0.0395	0.011325	0.022975	0.0246	0.0141576	0.0481	0.0388	0.03455	0.0404833	0.00693007	0.0449	0.0446	0.02855	0.03935	0.00935428
0.833333	0.018225	0.001775	0.0108	0.0102667	0.00823796	0.05665	0.04425	0.03805	0.0463167	0.00947066	0.05095	0.048	0.03275	0.0439	0.00976819
1	0.0042	0.001025	0.010275	0.00516667	0.00470016	0.0481	0.0487	0.02785	0.04155	0.0118683	0.0471	0.0459	0.02775	0.04025	0.0108419
1.16667	0.0034	0.00075	0.010275	0.00480833	0.00491619	0.03665	0.0488	0.0137	0.03305	0.0178248	0.03715	0.03675	0.0156	0.0298333	0.0123281
1.33333	0.003325	0.000675	0.0102	0.00473333	0.00491619	0.02825	0.0431	0.0079	0.0264167	0.0176715	0.03065	0.02905	0.0078	0.0225	0.0127557
1.5	0.003475	0.000575	0.0102	0.00475	0.00493755	0.0241	0.03255	0.0066	0.0210833	0.0132354	0.0253	0.02575	0.0056	0.0188833	0.0115059
1.66667	0.0033	0.0005	0.010175	0.00465833	0.00497847	0.0235	0.02335	0.00605	0.0176333	0.0100317	0.0226	0.02265	0.00485	0.0167	0.0102624
1.83333	0.003575	0.000525	0.010175	0.00475833	0.00493263	0.02135	0.02065	0.006	0.016	0.00866732	0.02225	0.02035	0.0048	0.0158	0.00957353
2	0.00365	0.0005	0.01015	0.00476667	0.00492096	0.0224	0.01885	0.0058	0.0156833	0.00874133	0.0201	0.01895	0.0049	0.01465	0.0084633
2.16667	0.00355	0.00075	0.0103	0.00486667	0.00490926	0.0187	0.01695	0.0058	0.0138167	0.00699756	0.0195	0.01775	0.0049	0.01405	0.0079723
2.33333	0.003825	0.00075	0.010425	0.005	0.00494337	0.0178	0.01605	0.00595	0.0132667	0.00639655	0.0187	0.0168	0.00475	0.0134167	0.00756544
2.5	0.0041	0.000675	0.010675	0.00515	0.00508201	0.0185	0.01525	0.0057	0.01315	0.00665338	0.0237	0.0166	0.0048	0.0150333	0.0095469
2.66667	0.00415	0.001025	0.010925	0.00536667	0.0050609	0.0176	0.0154	0.006	0.013	0.00616117	0.0176	0.0158	0.0049	0.0127667	0.00687192
2.83333	0.0046	0.001425	0.01125	0.00575833	0.00501388	0.0174	0.0148	0.00585	0.0126833	0.00605895	0.0194	0.01575	0.00485	0.0133333	0.00757006
3	0.00515	0.0016	0.01155	0.0061	0.00504257	0.01795	0.0148	0.00565	0.0128	0.00638925	0.01875	0.016	0.00475	0.0131667	0.0074176
3.16667	0.00585	0.00255	0.012325	0.00690833	0.0049727	0.0198	0.01515	0.0057	0.01355	0.00718488	0.0186	0.0154	0.0047	0.0129	0.00727942
3.33333	0.00695	0.003625	0.0133	0.00795833	0.00491568	0.0233	0.0146	0.0058	0.0145667	0.00875005	0.0207	0.0156	0.0045	0.0136	0.00828312
3.5	0.008375	0.005325	0.01465	0.00945	0.00475454	0.01815	0.0148	0.0059	0.01295	0.00633107	0.02215	0.01535	0.0049	0.0141333	0.00868912
3.66667	0.010325	0.007525	0.016775	0.0115417	0.0047435	0.02055	0.0146	0.017575	0.017575	0.002975	0.02135	0.0153	0.018325	0.018325	0.003025
3.83333	0.01325	0.011275	0.0198	0.014775	0.00446241	0.02195	0.01505	0.0185	0.0185	0.00345	0.02145	0.0153	0.018375	0.018375	0.003075
4	0.0172	0.01645	0.02415	0.0192667	0.00424568	0.02055	0.0151	0.017825	0.017825	0.002725	0.02455	0.01505	0.0198	0.0198	0.00475

## Sheet: Extended Data Fig 2c
Source Data for Extended Data Figure 2: 3D biofilms that formed during phage exposure for 8 h are not composed of phage-resistant cells or matrix hyper-producing cells.
ED Fig 2c: Crystal violet results
Strain	Rugose	ΔvpsL	WT	Harvested cells
Each line is a replicate	3.35767	0.5858	0.681067	0.265733
	1.86367	0.5339	0.5494	0.3211
	2.64367	0.232133	0.307233	0.290333
				0.7
				0.602233
				0.3568
				0.7122
				0.6078
				0.423467
				0.689433
				0.5669
				0.3588
				0.666033
				0.484367
				0.324
				0.7323
				0.657033
				0.455
				0.7515
				0.715
				0.5418
				0.745067
				0.566733
				0.492167
				0.0153
				0.017833
				0.018167
				0.7957
				0.708433
				0.542633
				0.722033
				0.678267
				0.616333
				0.031667
				0.0302
				0.0464
				0.726467
				0.5415
				0.4048
				0.014933
				0.0163
				0.026067
				0.0133
				0.014067
				0.0164
				0.7268
				0.4994
				0.5066
				0.695433
				0.628967
				0.537333
				0.7663
				0.7283
				0.675067
				0.041967
				0.0839
				0.058833
				0.0729
				0.0963
				0.047533
				0.696033
				0.654133
				0.5725
				0.8044
				0.764
				0.671333
				0.817133
				0.621633
				0.613267
				0.304667
				0.284367
				0.381333
				0.6991
				0.640667
				0.545633
				0.7812
				0.7247
				0.5918
				0.121433
				0.177133
				0.124067
				0.665567
				0.3035
				0.3634
Mean	2.62167	0.450611	0.512567	0.453705
SD	0.747243	0.190979	0.189619	0.26984
Results of two-sided Student's t test
Test	Summary	p value
rugose vs harvested cells	****	<0.0001
WT vs harvested cells	ns	0.7097
