# Supplementary material for: Bacteria use exogenous peptidoglycan as a danger signal to trigger biofilm formation
Source: Nat Microbiol. 2025 Jan 3;10(1):144–57. doi: 10.1038/s41564-024-01886-5 (PMC11726461; doi:10.1038/s41564-024-01886-5)
Supplement: Supplementary file 14 — Statistical source data for Extended Data Fig. 3. [file 41564_2024_1886_MOESM14_ESM.xlsx]

## Sheet: Extended Data Fig 3a
Source Data for Extended Data Figure 3: Reduction of the V. cholerae seeding cell density in flow chambers does not result in 3D biofilm formation in the absence of phages.
ED Fig 3a: Bacterial Biovolume Quantification after seeding 10^8 CFU/mL bacterial conc
	Total					H > 3 µm
Time (h)	replicate 1	replicate 2	replicate 3	Mean	SD	replicate 1	replicate 2	replicate 3	Mean	SD
0	2.23734e+06	360377	2633379	1.7437e+06	1.21425e+06	18592.1	13141.2	17580.5	16437.9	2899.5
0.335139	3.12598e+06	1243543	3870053	2.74653e+06	1.35375e+06	43851.7	12298.6	29690.4	28613.6	15804.1
0.665278	4672323	3.64815e+06	10388525	6.23633e+06	3.63218e+06	81245	31068.6	81785	64699.5	29126.5
1	8316874	12484047	13797468	1.15328e+07	2.86145e+06	134061	172405	177542	161336	23760
1.33528	8.97753e+06	13393106	1.70065e+07	1.31257e+07	4.02116e+06	140480	214212	434694	263129	153085
1.66861	15602918	15892660	1.87807e+07	1.67588e+07	1.75702e+06	487804	430475	748348	555542	169417
2	1.71089e+07	17173172	2.11917e+07	1.84913e+07	2.33887e+06	708334	696490	1.6418e+06	1.01554e+06	542391
2.35278	1.67651e+07	18513275	2.15052e+07	1.89279e+07	2.39706e+06	710733	1.25952e+06	1.73023e+06	1.23349e+06	510247
2.70722	1.72338e+07	17045319	1.97891e+07	1.80227e+07	1.53259e+06	820842	1.18614e+06	1.03119e+06	1.01273e+06	183350
3.00417	14673108	15103559	1.8827e+07	1.62012e+07	2.28415e+06	502300	613626	827667	647864	165364
3.37722	1.30856e+07	1.42393e+07	16200774	1.45086e+07	1.57495e+06	333090	290306	555527	392974	142391
3.68972	1.20951e+07	13251401	16628744	1.39917e+07	2.35576e+06	338417	239810	579459	385895	174731
4	1.22118e+07	12717642	1.33804e+07	1.277e+07	586032	340863	247408	341405	309892	54113.7
4.33778	1.18791e+07	1.22276e+07	1.43817e+07	1.28295e+07	1.35552e+06	411170	1.39537e+06	301555	702697	602368
4.67125	1.24653e+07	14763395	1.19915e+07	1.30734e+07	1.48263e+06	556828	459205	171120	395718	200538
5	14905980	16126453	10969197	1.40005e+07	2.69522e+06	941501	822369	237654	667175	376715
5.33792	14891087	1.47115e+07	16436269	1.53463e+07	948202	444750	404296	630182	493076	120448
5.67486	15146582	13806281	1.69753e+07	1.53094e+07	1.59075e+06	312066	569053	827106	569408	257520
6	1.49058e+07	12818458	1.51291e+07	1.42845e+07	1.2745e+06	430017	649864	379411	486431	143781
6.34222	14349360	12849445	15967930	1.43889e+07	1.55962e+06	558581	321330	422431	434114	119056
6.67278	1.24438e+07	11346876	1.58929e+07	1.32279e+07	2.37227e+06	248192	306909	364833	306645	58320.6
7	1.13106e+07	11648285	13007241	1.19887e+07	898092	267449	328987	258193	284876	38480.2
7.34194	1.15169e+07	12405231	12303323	1.20751e+07	486159	321756	522781	196541	347026	164581
7.67167	13381717	1.29506e+07	1.18724e+07	1.27349e+07	777405	414565	509067	443346	455659	48439.4
8	1.25291e+07	11476429	13012192	1.23393e+07	785293	477930	297573	312387	362630	100127

## Sheet: Extended Data Fig 3b
Source Data for Extended Data Figure 3: Reduction of the V. cholerae seeding cell density in flow chambers does not result in 3D biofilm formation in the absence of phages.
ED Fig 3b: Bacterial Biovolume Quantification after seeding 10^7 CFU/mL bacterial conc
	Total					H > 3 µm
Time (h)	replicate 1	replicate 2	replicate 3	Mean	SD	replicate 1	replicate 2	replicate 3	Mean	SD
0	516138	145471	357774	339794	185986	3656.02	2751.6	2517.81	2975.14	601.133
0.335139	757866	197054	498887	484602	280678	5557.57	1567.22	3633.46	3586.08	1995.6
0.665278	1.22607e+06	365232	818833	803379	430628	17264.2	1489.73	5162.2	7972.05	8254.11
1	1.79636e+06	688707	1.62756e+06	1.37088e+06	596774	29891.1	2316.05	50664.7	27623.9	24253.9
1.33528	3050948	1.17134e+06	2.55518e+06	2.25915e+06	974142	87353.7	3735.15	61123.4	50737.4	42765.8
1.66861	5578862	2.38887e+06	5240711	4.40282e+06	1.7523e+06	196603	9384.75	222280	142756	116214
2	7.28336e+06	6.54416e+06	1.04549e+07	8.09413e+06	2.0776e+06	297888	35166.9	489543	274199	228113
2.35278	12211567	1.00111e+07	14598743	1.22738e+07	2.29447e+06	460302	136037	667459	421266	267853
2.70722	1.52485e+07	1.3099e+07	16674472	1.50073e+07	1.79989e+06	519938	256310	765993	514081	254892
3.00417	1.66567e+07	1.2827e+07	1.94078e+07	1.62972e+07	3.30512e+06	977138	292801	1.49649e+06	922144	603727
3.37722	19570014	1.59114e+07	2.29642e+07	1.94819e+07	3.5272e+06	1.06859e+06	620272	3.00136e+06	1.56341e+06	1.26532e+06
3.68972	17646044	17382256	20003805	18344035	1.44344e+06	1.11331e+06	1.02713e+06	1.59131e+06	1.24392e+06	303919
4	17181529	1.46535e+07	20985941	1.7607e+07	3.18761e+06	962613	446411	2.67465e+06	1.36123e+06	1.16638e+06
4.33778	14895184	1.36753e+07	1.96925e+07	1.60877e+07	3.18087e+06	663445	732862	1.66191e+06	1.01941e+06	557506
4.67125	10463963	1.38288e+07	1.96601e+07	1.4651e+07	4.65288e+06	334597	611034	1.86676e+06	937464	816577
5	1.15019e+07	1.2633e+07	1.67436e+07	1.36262e+07	2.7584e+06	419703	353674	1.22643e+06	666604	485950
5.33792	10615747	1.27321e+07	1.53702e+07	1.2906e+07	2.38199e+06	418307	374348	1.06945e+06	620701	389248
5.67486	1.14302e+07	1.15434e+07	14768660	1.25808e+07	1.89562e+06	539090	257113	968318	588173	358134
6	12195247	9.64424e+06	1.34445e+07	1.17613e+07	1.93694e+06	363026	413861	808701	528529	243963
6.34222	12534243	8.22875e+06	1.32701e+07	1.13444e+07	2.72317e+06	243804	148190	683039	358345	285229
6.67278	12373836	8.76224e+06	11823692	1.09866e+07	1.94588e+06	262672	196375	607428	355492	220687
7	1.14236e+07	8.01888e+06	10310990	9.91781e+06	1.73607e+06	256959	158226	485010	300065	167602
7.34194	11454409	8.03708e+06	1.08898e+07	1.01271e+07	1.8319e+06	297180	197257	451769	315402	128231
7.67167	11629516	7.24214e+06	9.69085e+06	9.52084e+06	2.19862e+06	577784	194259	352071	374705	192761
8	1.03799e+07	7.50537e+06	8477039	8.78744e+06	1.46219e+06	212235	218860	311264	247453	55361.4

## Sheet: Extended Data Fig 3c
Source Data for Extended Data Figure 3: Reduction of the V. cholerae seeding cell density in flow chambers does not result in 3D biofilm formation in the absence of phages.
ED Fig 3c: Bacterial Biovolume Quantification after seeding 10^6 CFU/mL bacterial conc
	Total					H > 3 µm
Time (h)	replicate 1	replicate 2	replicate 3	Mean	SD	replicate 1	replicate 2	replicate 3	Mean	SD
0	63779.7	13518.5	59384.3	45560.8	27836.4	2446	582.357	927.965	1318.77	991.381
0.335139	103124	15283.5	87369	68592.1	46833.8	2426.59	695.481	904.475	1342.18	944.919
0.665278	148387	20015.5	130075	99492.5	69435.4	2356.39	639.733	1127.71	1374.61	884.56
1	231406	41837	180631	151291	98131.2	2919.71	893.599	1541.75	1785.02	1034.73
1.33528	301233	68861	291502	220532	131441	3999.8	938.179	5460.95	3466.31	2308.1
1.66861	530645	133686	459840	374724	211725	11540.3	1709.33	8625.14	7291.59	5049.33
2	865778	220742	739837	608786	341904	18860.9	2502.99	16343	12569	8807.84
2.35278	1351514	431820	1.16961e+06	984315	487042	12743.2	3165.52	39541.6	18483.5	18855.2
2.70722	2.55755e+06	491179	1.97857e+06	1675768	1.06595e+06	29572.9	1355.01	34286.9	21738.3	17809.1
3.00417	3.90437e+06	1520109	2.95448e+06	2.79299e+06	1.20031e+06	49912.5	2972	53066.1	35316.9	28055.8
3.37722	8.3001e+06	2392805	5.17647e+06	5.28979e+06	2.95528e+06	63119.4	4427.33	102809	56785.1	49495.6
3.68972	7045614	4702426	8311736	6686592	1.83124e+06	88164.5	15279.3	214832	106092	100977
4	13249256	6014117	1.0233e+07	9.83211e+06	3.63419e+06	191253	124219	254686	190053	65241.9
4.33778	1.42439e+07	9.24731e+06	1.68686e+07	1.34533e+07	3.87166e+06	264133	136726	900953	433937	409433
4.67125	16241871	12550988	1.66369e+07	1.51433e+07	2.25365e+06	495632	158891	632716	429080	243823
5	1.54961e+07	16534450	1.89666e+07	1.69991e+07	1.78127e+06	375370	1.17276e+06	1.11324e+06	887125	444191
5.33792	13992431	1.52971e+07	1.96428e+07	1.63108e+07	2.95842e+06	203242	481094	1.51516e+06	733165	691330
5.67486	1.1443e+07	14721232	1.89796e+07	1.5048e+07	3.77891e+06	193171	463614	1.07181e+06	576199	450010
6	9.37285e+06	10792308	1.71705e+07	1.24452e+07	4.15329e+06	134418	205874	687898	342730	301052
6.34222	8.8332e+06	9.51169e+06	15094085	1.11463e+07	3.43565e+06	121152	152840	420926	231639	164691
6.67278	8.67346e+06	1.07036e+07	14501217	1.12928e+07	2.95821e+06	119375	150470	326773	198873	111850
7	8.30854e+06	9.1729e+06	1.3982e+07	1.04878e+07	3.05675e+06	157919	138032	270893	188948	71659.7
7.34194	7.74887e+06	9362082	12375220	9.82872e+06	2.34821e+06	99414.2	134625	224144	152728	64305.5
7.67167	7.47297e+06	8177134	1.27082e+07	9.45275e+06	2.84116e+06	110525	164759	315986	197090	106478
8	6.96264e+06	9112694	1.09658e+07	9.01371e+06	2.00342e+06	124996	149756	347806	207519	122121

## Sheet: Extended Data Fig 3d
Source Data for Extended Data Figure 3: Reduction of the V. cholerae seeding cell density in flow chambers does not result in 3D biofilm formation in the absence of phages.
ED Fig 3d: Bacterial Biovolume Quantification after seeding 10^5 CFU/mL bacterial conc
	Total					H > 3 µm
Time (h)	replicate 1	replicate 2	replicate 3	Mean	SD	replicate 1	replicate 2	replicate 3	Mean	SD
0	5940	1809.5	4214	3987.83	2074.52	8.30434	0	15.1876	7.83066	7.60489
0.335139	7865	2397	5149.33	5137.11	2734.02	6.56759	0	6.0246	4.1974	3.64518
0.665278	10842.8	3747.5	7443.33	7344.53	3548.66	10.7231	0	1.80764	4.17691	5.74075
1	10922.8	6341.5	11374.7	9546.31	2784.63	1.84643	7.89677	1.89201	3.8784	3.48008
1.33528	20441.8	11152.5	17548.3	16380.9	4753.4	9.27958	9.93812	0	6.4059	5.55743
1.66861	32889.2	13959	27972.7	24940.3	9822.68	324.364	20.3801	55.1709	133.305	166.374
2	52424.5	17991	35496.7	35304.1	17217.6	627.664	1.85245	565.12	398.212	344.679
2.35278	60031.5	29438.5	46093	45187.7	15316.6	708.109	185.598	1448.73	780.811	634.695
2.70722	115018	41198.5	59329.3	71848.4	38468.9	3053.87	539.019	1839.85	1810.91	1257.68
3.00417	179760	47313.5	80349.3	102474	68939.8	4370.82	167.384	2139.46	2225.89	2103.05
3.37722	262225	44647	139948	148940	109067	4394.06	636.017	2785.25	2605.11	1885.49
3.68972	387181	175811	248136	270376	107426	2856.56	1450.22	5895.65	3400.81	2272.14
4	712376	279653	374161	455397	227512	3947.08	2393.45	5015.84	3785.46	1318.65
4.33778	1.10377e+06	416107	634997	718292	351317	3204.65	2431.03	4004.49	3213.39	786.767
4.67125	2.13597e+06	831458	976972	1.3148e+06	714865	4471.78	4287.58	2808.52	3855.96	911.771
5	4213689	1459435	2.00148e+06	2.5582e+06	1.45909e+06	8254.69	2221.63	6333.31	5603.21	3082.08
5.33792	7361800	4988684	4211982	5520822	1.64095e+06	15157.9	15487	15937.3	15527.4	391.29
5.67486	1.32904e+07	8581593	7543303	9.80509e+06	3.06266e+06	83921.2	27757.3	17100.6	42926.4	35900.2
6	1.38285e+07	8.97547e+06	10857684	1.12205e+07	2.44676e+06	130729	49341.6	91511.7	90527.4	40702.6
6.34222	1.56932e+07	1.17894e+07	1.33685e+07	1.36171e+07	1.96374e+06	266078	33696.7	120802	140192	117398
6.67278	1.56761e+07	1.31298e+07	1.61565e+07	1.49875e+07	1.6266e+06	333924	118278	308813	253672	117925
7	1.24953e+07	15613162	1.61652e+07	1.47579e+07	1.97879e+06	66757	435062	328726	276848	189553
7.34194	11899847	1.50765e+07	1.76218e+07	1.48661e+07	2.86679e+06	65330	710599	389613	388514	322636
7.67167	1.02181e+07	1.21863e+07	1.80989e+07	1.35011e+07	4.10165e+06	39240.6	100491	623479	254403	321092
8	1.06929e+07	1.28801e+07	16785411	13452807	3.08635e+06	69924.5	347046	434081	283684	190167
