# Supplementary material for: Bacteria use exogenous peptidoglycan as a danger signal to trigger biofilm formation
Source: Nat Microbiol. 2025 Jan 3;10(1):144–57. doi: 10.1038/s41564-024-01886-5 (PMC11726461; doi:10.1038/s41564-024-01886-5)
Supplement: Supplementary file 15 — Statistical source data for Extended Data Fig. 4. [file 41564_2024_1886_MOESM15_ESM.xlsx]

## Sheet: Extended Data Fig 4a
Source Data for Extended Data Figure 4: The V. cholerae ∆trxA mutant displays significantly less lysis after phage exposure compared to the wild type.
ED Fig 4a: Phage adsorption of WT and ∆trxA mutant
	WT					∆trxA
Time (min)	replicate 1	replicate 2	replicate 3	Mean	SD	replicate 1	replicate 2	replicate 3	Mean	SD
0	1	1	1	1	0	1	1	1	1	0
4	0.48	0.77	0.49	0.58	0.164621	0.44	0.74	0.5	0.56	0.158745
8	0.25	0.44	0.23	0.306667	0.115902	0.2	0.44	0.21	0.283333	0.135769
16	17.89	12	22.02	17.3033	5.0357	0.14	0.15	0.06	0.116667	0.0493288

## Sheet: Extended Data Fig 4b
Source Data for Extended Data Figure 4: The V. cholerae ∆trxA mutant displays significantly less lysis after phage exposure compared to the wild type.
ED Fig 4b: Growth curves of WT and ∆trxA mutant
	WT					WT + phage (MOI=0.2)					WT + phage (MOI=2)					∆trxA					∆trxA + phage (MOI=0.2)					∆trxA + phage (MOI=2)
Time (h)	replicate 1	replicate 2	replicate 3	Mean	SD	replicate 1	replicate 2	replicate 3	Mean	SD	replicate 1	replicate 2	replicate 3	Mean	SD	replicate 1	replicate 2	replicate 3	Mean	SD	replicate 1	replicate 2	replicate 3	Mean	SD	replicate 1	replicate 2	replicate 3	Mean	SD
0	0.0630667	0.0460667	0.0550667	0.0547333	0.0085049	0.0624667	0.0494	0.0547333	0.0555333	0.00656997	0.0587	0.0477333	0.0564	0.0542778	0.00578315	0.0826	0.0627333	0.0637333	0.0696889	0.0111925	0.08	0.0617333	0.0660667	0.0692667	0.00954452	0.0737333	0.0654	0.0724	0.0705111	0.00447627
0.0833333	0.061125	0.0489917	0.0569917	0.0557028	0.0061685	0.0592583	0.054325	0.0609917	0.0581917	0.00345897	0.0549917	0.0516583	0.0586583	0.0551028	0.00350132	0.0788917	0.0676583	0.0679917	0.0715139	0.00639152	0.0771583	0.0676583	0.0719917	0.0722694	0.00475609	0.0719583	0.073325	0.0756583	0.0736472	0.00187093
0.166667	0.0598167	0.0548167	0.0634833	0.0593722	0.00435039	0.0593167	0.06215	0.0678167	0.0630944	0.00432799	0.05455	0.0574833	0.0638167	0.0586167	0.00473615	0.0799833	0.07615	0.0768167	0.07765	0.00204803	0.0776833	0.0764833	0.0818167	0.0786611	0.00279788	0.07305	0.0814833	0.0794833	0.0780056	0.0044066
0.25	0.0630167	0.0655833	0.0745833	0.0677278	0.0060742	0.06205	0.0755833	0.0765833	0.0714056	0.00811756	0.05885	0.06225	0.06325	0.06145	0.00230651	0.0818833	0.08925	0.09025	0.0871278	0.00456926	0.0802167	0.09525	0.0955833	0.09035	0.00877731	0.0758167	0.07325	0.0855833	0.0782167	0.00650752
0.333333	0.07195	0.0771167	0.08545	0.0781722	0.00681162	0.0713833	0.0677833	0.0737833	0.0709833	0.00301993	0.06365	0.0567833	0.0557833	0.0587389	0.00428244	0.0892167	0.09845	0.09845	0.0953722	0.00533087	0.08695	0.0997833	0.0947833	0.0938389	0.00646859	0.0800833	0.0757833	0.0787833	0.0782167	0.0022053
0.416667	0.0854083	0.0908417	0.100175	0.0921417	0.00746868	0.081075	0.0768417	0.0708417	0.0762528	0.00514202	0.066875	0.034175	0.038175	0.0464083	0.0178371	0.100042	0.113175	0.114175	0.109131	0.00788707	0.0961417	0.0988417	0.0918417	0.0956083	0.00353034	0.0843417	0.0655083	0.0688417	0.0728972	0.0100503
0.5	0.096675	0.110508	0.117508	0.108231	0.0106018	0.095375	0.0685083	0.0638417	0.0759083	0.0170193	0.073675	0.0188417	0.0198417	0.0374528	0.0313733	0.114808	0.133508	0.130842	0.126386	0.0101149	0.105342	0.121508	0.108842	0.111897	0.00850544	0.086775	0.0585083	0.0615083	0.0689306	0.0155264
0.583333	0.112492	0.133892	0.137225	0.127869	0.0134214	0.105125	0.064225	0.0585583	0.0759694	0.0254079	0.0626917	0.00755833	0.007225	0.025825	0.0319279	0.123158	0.146892	0.145558	0.138536	0.0133342	0.112692	0.132892	0.120892	0.122158	0.0101594	0.089125	0.057225	0.0608917	0.0690806	0.0174555
0.666667	0.1572	0.173667	0.168333	0.1664	0.00840185	0.125733	0.0356667	0.0346667	0.0653556	0.0522911	0.0596	0.005	0.003	0.0225333	0.0321162	0.134667	0.169333	0.169667	0.157889	0.0201117	0.120133	0.153	0.138667	0.137267	0.016478	0.0883	0.056	0.0593333	0.0678778	0.0177645
0.75	0.188183	0.17895	0.167617	0.17825	0.0103012	0.135317	0.01095	0.0102833	0.0521833	0.0719964	0.0486833	0.00495	0.00195	0.0185278	0.0261585	0.161283	0.195283	0.18495	0.180506	0.0174303	0.145383	0.198283	0.17695	0.173539	0.0266145	0.08805	0.0536167	0.05695	0.0662056	0.0189911
0.833333	0.189183	0.227417	0.215083	0.210561	0.0195137	0.12005	0.00508333	0.00375	0.0429611	0.0667643	0.0275833	0.00408333	0.00175	0.0111389	0.014289	0.199183	0.18075	0.166417	0.182117	0.016426	0.188283	0.200083	0.191083	0.19315	0.0061655	0.0902167	0.0504167	0.0540833	0.0649056	0.0219966
0.916667	0.219067	0.254733	0.243733	0.239178	0.0182645	0.1039	0.0044	0.00306667	0.0371222	0.0578351	0.0146333	0.00406667	0.00173333	0.00681111	0.00687397	0.195833	0.207733	0.200067	0.201211	0.00603198	0.1999	0.211733	0.2014	0.204344	0.00644277	0.0928333	0.0474	0.0507333	0.0636556	0.0253236
1	0.246733	0.2748	0.2678	0.263111	0.014609	0.0806	0.00346667	0.0028	0.0289556	0.0447266	0.0121333	0.0038	0.00146667	0.0058	0.00560753	0.212033	0.227467	0.228467	0.222656	0.00921269	0.216433	0.2188	0.211467	0.215567	0.0037427	0.0942667	0.0444667	0.0474667	0.0620667	0.0279263
1.08333	0.2588	0.3	0.294	0.284267	0.0222579	0.0534667	0.004	0.00333333	0.0202667	0.028754	0.0118333	0.004	0.002	0.00594444	0.00519704	0.224433	0.244667	0.247333	0.238811	0.0125227	0.248467	0.234333	0.222333	0.235044	0.0130812	0.0974333	0.043	0.0456667	0.0620333	0.0306863
1.16667	0.271508	0.319908	0.315575	0.302331	0.0267806	0.032275	0.00390833	0.00324167	0.0131417	0.0165733	0.011275	0.00390833	0.00190833	0.00569722	0.00493292	0.242108	0.262575	0.265575	0.256753	0.0127709	0.250642	0.247908	0.233242	0.243931	0.00935719	0.100042	0.040575	0.0439083	0.0615083	0.0334124
1.25	0.284117	0.338783	0.333117	0.318672	0.0300598	0.0231833	0.00378333	0.00311667	0.0100278	0.0113979	0.0111167	0.00378333	0.00178333	0.00556111	0.00491408	0.247983	0.281117	0.28245	0.270517	0.0195258	0.266117	0.258117	0.241117	0.255117	0.0127671	0.102817	0.03945	0.0427833	0.0616833	0.0356615
1.33333	0.301792	0.356892	0.352225	0.336969	0.0305541	0.019525	0.004225	0.003225	0.00899167	0.00913583	0.010925	0.004225	0.00189167	0.00568056	0.00468927	0.258658	0.300225	0.296892	0.285258	0.0230965	0.278792	0.263892	0.249558	0.264081	0.0146176	0.103025	0.0388917	0.042225	0.0613806	0.0361036
1.41667	0.317342	0.375508	0.370175	0.354342	0.0321537	0.0178083	0.00384167	0.003175	0.008275	0.00826284	0.0108417	0.004175	0.00184167	0.00561944	0.00467063	0.276808	0.319175	0.305842	0.300608	0.0216627	0.286342	0.268508	0.255842	0.270231	0.0153228	0.104542	0.038175	0.042175	0.0616306	0.0372159
1.5	0.325833	0.406633	0.384967	0.372478	0.0418227	0.0174333	0.00396667	0.0033	0.00823333	0.0079744	0.011	0.00396667	0.00196667	0.00564444	0.00474463	0.282967	0.3343	0.3193	0.312189	0.0263951	0.288933	0.2783	0.263967	0.277067	0.0125289	0.106033	0.0383	0.0423	0.0622111	0.0380038
1.58333	0.337908	0.431475	0.399475	0.389619	0.0475555	0.0172083	0.00380833	0.00314167	0.00805278	0.00793595	0.0109417	0.00414167	0.00180833	0.00563056	0.00474521	0.292475	0.342808	0.323475	0.319586	0.025391	0.293442	0.286142	0.272808	0.284131	0.0104626	0.109408	0.0388083	0.0428083	0.063675	0.0396567
1.66667	0.3497	0.4553	0.407633	0.404211	0.0528831	0.0171667	0.00396667	0.0033	0.00814444	0.00782058	0.011	0.00396667	0.00196667	0.00564444	0.00474463	0.2972	0.356633	0.326967	0.326933	0.0297167	0.291833	0.2943	0.281967	0.289367	0.00652619	0.113967	0.0399667	0.0439667	0.0659667	0.0416173
1.75	0.365217	0.50595	0.42195	0.431039	0.0708055	0.01715	0.00428333	0.00328333	0.00823889	0.00773343	0.01095	0.00428333	0.00195	0.00572778	0.00467063	0.30845	0.372617	0.340617	0.340561	0.0320834	0.31005	0.303283	0.29295	0.302094	0.00861177	0.12105	0.04095	0.0456167	0.0692056	0.0449592
1.83333	0.374892	0.526825	0.442825	0.448181	0.0761081	0.0172583	0.004825	0.00349167	0.008525	0.00759261	0.0109917	0.00449167	0.00215833	0.00588056	0.00457752	0.312292	0.393492	0.352825	0.352869	0.0406	0.304592	0.311492	0.301158	0.305747	0.00526269	0.128792	0.042825	0.046825	0.0728139	0.0485194
1.91667	0.38325	0.53295	0.443283	0.453161	0.0753372	0.0173167	0.00461667	0.00328333	0.00840556	0.00774599	0.0111833	0.00461667	0.00195	0.00591667	0.00475196	0.32635	0.418283	0.367283	0.370639	0.0460584	0.324883	0.32095	0.312617	0.319483	0.00626347	0.139883	0.0446167	0.04795	0.0774833	0.0540657
2	0.402575	0.497342	0.454008	0.451308	0.047441	0.017475	0.00500833	0.003675	0.00871944	0.00761178	0.0115083	0.00500833	0.00234167	0.00628611	0.00471503	0.340142	0.441342	0.383008	0.388164	0.0507966	0.329775	0.329675	0.319342	0.326264	0.00599503	0.152942	0.047675	0.0503417	0.0836528	0.0600207
2.08333	0.409317	0.549617	0.46595	0.474961	0.0705827	0.01755	0.00495	0.00428333	0.00892778	0.0074745	0.0112167	0.00495	0.00228333	0.00615	0.00458597	0.34555	0.49795	0.384617	0.409372	0.0791585	0.33565	0.33795	0.327283	0.333628	0.00561351	0.161317	0.0492833	0.0522833	0.0876278	0.0638341
2.16667	0.433058	0.542692	0.477692	0.484481	0.0551311	0.0176917	0.005025	0.00435833	0.009025	0.00751295	0.0113917	0.00535833	0.00335833	0.00670278	0.00418202	0.363458	0.497025	0.395692	0.418725	0.0696987	0.350358	0.348692	0.337358	0.345469	0.00707369	0.167758	0.0523583	0.0556917	0.0919361	0.0656851
2.25	0.45	0.578933	0.5006	0.509844	0.0649619	0.0177	0.00593333	0.0046	0.00941111	0.00720928	0.0113	0.00526667	0.00326667	0.00661111	0.00418202	0.3704	0.5386	0.413267	0.440756	0.0874045	0.354267	0.355933	0.347267	0.352489	0.00459871	0.171733	0.0549333	0.0596	0.0954222	0.0661285
2.33333	0.472658	0.626758	0.510092	0.536503	0.0803733	0.017425	0.00575833	0.004425	0.00920278	0.00715179	0.0110917	0.00575833	0.00309167	0.00664722	0.0040734	0.386692	0.530758	0.410425	0.442625	0.0772427	0.370492	0.372092	0.361092	0.367892	0.00594306	0.174025	0.0577583	0.0640917	0.098625	0.0653751
2.41667	0.487508	0.651408	0.543742	0.560886	0.0832842	0.0175417	0.006075	0.005075	0.00956389	0.00692703	0.0112083	0.006075	0.004075	0.00711944	0.00367957	0.390308	0.561742	0.436075	0.462708	0.0887657	0.374308	0.377742	0.367075	0.373042	0.00544498	0.177108	0.0617417	0.0694083	0.102753	0.0645078
2.5	0.510083	0.618883	0.53455	0.554506	0.0570791	0.01785	0.00688333	0.00555	0.0100944	0.00674951	0.0114167	0.00688333	0.00421667	0.00750556	0.00364011	0.408717	0.54955	0.43155	0.463272	0.0755859	0.39125	0.387217	0.37455	0.384339	0.00871399	0.187317	0.0658833	0.07555	0.109583	0.0674923
2.58333	0.520967	0.6588	0.548133	0.575967	0.0730105	0.0181667	0.00713333	0.00613333	0.0104778	0.00667752	0.0117333	0.00746667	0.00513333	0.00811111	0.00334686	0.411267	0.560133	0.440467	0.470622	0.0788818	0.3887	0.395133	0.3808	0.388211	0.00717916	0.194267	0.0718	0.0821333	0.116067	0.06792
2.66667	0.534875	0.675308	0.565975	0.592053	0.0737592	0.0181083	0.007975	0.00664167	0.0109083	0.00627092	0.0117417	0.007975	0.00530833	0.00834167	0.0032323	0.421875	0.568308	0.474642	0.488275	0.0741625	0.401608	0.404308	0.386308	0.397408	0.00970721	0.204675	0.077975	0.0893083	0.123986	0.070108
2.75	0.554467	0.6914	0.576733	0.607533	0.073479	0.0185333	0.0094	0.00773333	0.0118889	0.00581429	0.0120333	0.00873333	0.00673333	0.00916667	0.00267644	0.4283	0.574733	0.4674	0.490144	0.0758199	0.410833	0.405067	0.398067	0.404656	0.00639325	0.218433	0.0854	0.0974	0.133744	0.0735877
2.83333	0.5676	0.687567	0.582567	0.612578	0.065372	0.0182	0.0099	0.00823333	0.0121111	0.00533857	0.0116333	0.00923333	0.00723333	0.00936667	0.00220303	0.439667	0.572567	0.4739	0.495378	0.0690042	0.413667	0.423567	0.407233	0.414822	0.00822775	0.229467	0.0922333	0.104233	0.141978	0.0760048
2.91667	0.585525	0.752092	0.594425	0.644014	0.0937038	0.018325	0.0107583	0.0117583	0.0136139	0.00411047	0.0118583	0.0110917	0.00875833	0.0105694	0.00161463	0.443192	0.553425	0.484092	0.493569	0.0557245	0.415925	0.433758	0.414425	0.421369	0.0107553	0.233125	0.100092	0.111758	0.148325	0.0736703
3	0.617375	0.755242	0.595908	0.656175	0.086463	0.0189417	0.0122417	0.010575	0.0139194	0.00442849	0.0125417	0.012575	0.0102417	0.0117861	0.00133763	0.474308	0.556908	0.491242	0.507486	0.0436303	0.448542	0.441908	0.423908	0.438119	0.0127463	0.256342	0.107908	0.121242	0.161831	0.0821201
3.08333	0.628108	0.755008	0.617675	0.666931	0.0764558	0.018675	0.0140083	0.0133417	0.0153417	0.00290593	0.0124417	0.0143417	0.011675	0.0128194	0.00137289	0.471475	0.557342	0.499342	0.509386	0.0438057	0.443608	0.447675	0.429008	0.440097	0.00981616	0.261208	0.115342	0.129342	0.168631	0.0804797
3.16667	0.642983	0.795283	0.650283	0.696183	0.0859007	0.0188833	0.0162833	0.0142833	0.0164833	0.00230651	0.01265	0.01595	0.0136167	0.0140722	0.00169651	0.472217	0.551617	0.512617	0.51215	0.0397021	0.449117	0.461283	0.43395	0.448117	0.0136941	0.27695	0.122617	0.13995	0.179839	0.0845461
3.25	0.6617	0.772067	0.641733	0.691833	0.0701976	0.0196667	0.0190667	0.0174	0.0187111	0.00117442	0.0135333	0.0184	0.0167333	0.0162222	0.00247326	0.4884	0.532733	0.516733	0.512622	0.0224508	0.4566	0.457733	0.443067	0.452467	0.00816034	0.283467	0.131067	0.149733	0.188089	0.0831252
3.33333	0.668392	0.774592	0.664592	0.702525	0.0624405	0.0200583	0.021925	0.0192583	0.0204139	0.00136843	0.013825	0.020925	0.018925	0.0178917	0.00366106	0.480525	0.557925	0.528925	0.522458	0.0391031	0.452058	0.470925	0.450925	0.457969	0.0112341	0.288625	0.140258	0.162925	0.197269	0.0799239
3.41667	0.684083	0.794483	0.665817	0.714794	0.0696143	0.0201167	0.0248167	0.02215	0.0223611	0.0023571	0.01445	0.0234833	0.0214833	0.0198056	0.00474463	0.49645	0.564483	0.534483	0.531806	0.0340956	0.460983	0.474817	0.455817	0.463872	0.00982391	0.29345	0.149483	0.172817	0.20525	0.0772693
3.5	0.717067	0.8158	0.665133	0.732667	0.0765352	0.0205	0.0271333	0.0251333	0.0242556	0.00340267	0.0148333	0.0261333	0.0241333	0.0217	0.0060302	0.5278	0.5548	0.540467	0.541022	0.0135086	0.4932	0.480133	0.459467	0.4776	0.0170088	0.3133	0.160467	0.185467	0.219744	0.0819801
3.58333	0.713567	0.829833	0.666167	0.736522	0.0842135	0.0211	0.0308333	0.0288333	0.0269222	0.0051404	0.0155667	0.0291667	0.0271667	0.0239667	0.00734302	0.5069	0.578833	0.548833	0.544856	0.0361313	0.480767	0.482833	0.4645	0.476033	0.0100415	0.3113	0.1715	0.198833	0.227211	0.0740944
3.66667	0.7225	0.8081	0.6711	0.7339	0.0692078	0.0219	0.0347667	0.0341	0.0302556	0.0072438	0.0164	0.0324333	0.0307667	0.0265333	0.0088152	0.511767	0.571433	0.5491	0.5441	0.0301459	0.4712	0.481767	0.468433	0.4738	0.00703665	0.307967	0.1811	0.2121	0.233722	0.0661395
3.75	0.753617	0.844283	0.687617	0.761839	0.0786563	0.0232833	0.0396167	0.03695	0.0332833	0.00876229	0.0180833	0.03595	0.0342833	0.0294389	0.00986944	0.536283	0.55995	0.554617	0.550283	0.0124141	0.50975	0.485617	0.475617	0.490328	0.0175476	0.333017	0.191617	0.22595	0.250194	0.0737518
3.83333	0.762175	0.818442	0.686108	0.755575	0.0664131	0.0239417	0.0441083	0.0411083	0.0363861	0.0108811	0.019175	0.0394417	0.0371083	0.0319083	0.0110889	0.543342	0.576442	0.564108	0.561297	0.0167281	0.515775	0.491775	0.482775	0.496775	0.0170587	0.347108	0.204775	0.235108	0.262331	0.0749699
3.91667	0.773933	0.8896	0.7006	0.788044	0.0952869	0.0251667	0.0486	0.0462667	0.0400111	0.0129085	0.0207333	0.0426	0.0402667	0.0345333	0.012008	0.540833	0.5816	0.564933	0.562456	0.020496	0.522867	0.496267	0.485933	0.501689	0.0190543	0.349367	0.218267	0.241933	0.269856	0.069868

## Sheet: Extended Data Fig 4c
Source Data for Extended Data Figure 4: The V. cholerae ∆trxA mutant displays significantly less lysis after phage exposure compared to the wild type.
ED Fig 4c: Relative Efficiency of Plating (EOP) of WT and ∆trxA mutant
Strain	WT	∆trxA
replicate 1	1.01	1.68e-07
replicate 2	1.12	1.68e-06
replicate 3	0.872	1.34e-06
Mean	1.00067	1.06267e-06
SD	0.10146	7.93235e-07
