# Supplementary material for: Bacteria use exogenous peptidoglycan as a danger signal to trigger biofilm formation
Source: Nat Microbiol. 2025 Jan 3;10(1):144–57. doi: 10.1038/s41564-024-01886-5 (PMC11726461; doi:10.1038/s41564-024-01886-5)
Supplement: Supplementary file 16 — Statistical source data for Extended Data Fig. 5. [file 41564_2024_1886_MOESM16_ESM.xlsx]

## Sheet: Extended Data Fig 5a
Source Data for Extended Data 5: Growth curves of V. cholerae WT in the presence of cell lysate or peptidoglycan (PG).
ED Fig 5a: Growth curves of V. cholerae with lysate
	Unexposed					Lysate-exposed
Time (h)	replicate 1	replicate 2	replicate 3	Mean	SD	replicate 1	replicate 2	replicate 3	Mean	SD
0	0.01425	0.00995	0.01515	0.0131167	0.00277909	0.02945	0.02405	0.0634	0.0389667	0.0213315
0.166483	0.017	0.01135	0.02055	0.0163	0.00463977	0.0436	0.0303	0.0825	0.0521333	0.0271261
0.333172	0.0211	0.01365	0.0259	0.0202167	0.00617259	0.0594	0.041	0.1057	0.0687	0.0333375
0.499798	0.0278	0.0173	0.03215	0.02575	0.0076343	0.083	0.05665	0.13815	0.0926	0.0415895
0.666456	0.0378	0.02255	0.0405	0.0336167	0.00967863	0.1139	0.0785	0.1795	0.123967	0.051247
0.833118	0.0522	0.0299	0.05345	0.0451833	0.0132505	0.1541	0.10825	0.23465	0.165667	0.0639889
0.99978	0.0701	0.0399	0.0756	0.0618667	0.0192214	0.21075	0.14835	0.29045	0.216517	0.0712253
1.16644	0.09205	0.05425	0.11565	0.0873167	0.0309725	0.27945	0.20195	0.33305	0.271483	0.0659121
1.33309	0.13745	0.0767	0.1673	0.12715	0.0461699	0.3425	0.27145	0.36955	0.327833	0.0506679
1.49975	0.1622	0.1096	0.22455	0.16545	0.0575439	0.3802	0.3467	0.40795	0.378283	0.03067
1.66641	0.1944	0.16125	0.27595	0.210533	0.0590274	0.43275	0.4126	0.4579	0.434417	0.0226959
1.83308	0.2522	0.23385	0.3385	0.27485	0.0558809	0.5458	0.46235	0.49755	0.5019	0.0418947
1.99972	0.34855	0.291	0.40325	0.3476	0.056131	0.71325	0.53325	0.5408	0.595767	0.101814
2.16638	0.47275	0.38635	0.45105	0.436717	0.044948	0.85715	0.6743	0.58555	0.705667	0.13849
2.33304	0.54795	0.5174	0.49175	0.519033	0.0281356	0.9696	0.83115	0.6352	0.811983	0.168022
2.49971	0.61555	0.60055	0.52305	0.579717	0.0496446	1.06015	0.9579	0.6829	0.900317	0.195106
2.66636	0.6754	0.66655	0.55255	0.6315	0.0685157	1.12625	1.0553	0.7301	0.97055	0.211236
2.83303	0.72875	0.73035	0.58645	0.68185	0.0826227	1.18845	1.135	0.7603	1.02792	0.233299
2.99967	0.7749	0.78835	0.62295	0.728733	0.0918576	1.239	1.2052	0.7894	1.07787	0.25039
3.16636	0.81625	0.8416	0.65965	0.7725	0.0985495	1.29115	1.26105	0.81355	1.12192	0.267477
3.33299	0.8508	0.89285	0.69125	0.811633	0.106354	1.32695	1.31195	0.8336	1.1575	0.280606
3.49966	0.881	0.9407	0.7274	0.8497	0.110041	1.3712	1.3559	0.85225	1.19312	0.295298
3.66631	0.9073	0.9818	0.75715	0.882083	0.114428	1.39525	1.3995	0.86555	1.2201	0.307057
3.83299	0.9267	1.02165	0.78555	0.9113	0.118801	1.42265	1.43435	0.8761	1.24437	0.318982
3.99964	0.9478	1.0613	0.8145	0.9412	0.123532	1.4459	1.46265	0.8935	1.26735	0.323872

## Sheet: Extended Data Fig 5b
Source Data for Extended Data 5: Growth curves of V. cholerae WT in the presence of cell lysate or peptidoglycan (PG).
ED Fig 5b: Growth curves of V. cholerae with peptidoglycan
	Unexposed					PG-exposed
Time (h)	replicate 1	replicate 2	replicate 3	Mean	SD	replicate 1	replicate 2	replicate 3	Mean	SD
0	0.0213	0.0136	0.00565	0.0135167	0.00782533	0.02095	0.00975	0.0012	0.0106333	0.00990459
0.166483	0.02435	0.01575	0.00245	0.0141833	0.0110337	0.02415	0.01115	0.002	0.0124333	0.0111306
0.333172	0.02835	0.0183	0.00355	0.0167333	0.012474	0.02795	0.0156	0.00515	0.0162333	0.0114132
0.499798	0.0338	0.0238	0.00935	0.0223167	0.0122923	0.03395	0.02085	0.0103	0.0217	0.0118479
0.666456	0.0409	0.0276	0.0098	0.0261	0.0156042	0.0414	0.0284	0.0181	0.0293	0.011676
0.833118	0.05115	0.03625	0.01725	0.0348833	0.0169913	0.05155	0.03905	0.02755	0.0393833	0.0120035
0.99978	0.06905	0.04835	0.02295	0.0467833	0.0230899	0.0693	0.05755	0.0344	0.05375	0.0177576
1.16644	0.10125	0.0693	0.03105	0.0672	0.0351471	0.10165	0.08085	0.05665	0.0797167	0.0225214
1.33309	0.159	0.10665	0.0434	0.103017	0.0578856	0.15955	0.12445	0.07895	0.120983	0.0404117
1.49975	0.21975	0.14265	0.05715	0.13985	0.0813362	0.2251	0.16825	0.10665	0.166667	0.0592409
1.66641	0.28705	0.18255	0.076	0.181867	0.105527	0.294	0.2148	0.1359	0.2149	0.07905
1.83308	0.3518	0.2391	0.10515	0.232017	0.123477	0.34835	0.28075	0.17335	0.267483	0.0882511
1.99972	0.4415	0.2843	0.14615	0.29065	0.147777	0.43955	0.32415	0.2208	0.328167	0.10943
2.16638	0.48075	0.32625	0.19195	0.332983	0.144518	0.4808	0.37475	0.269	0.37485	0.1059
2.33304	0.51575	0.36085	0.22485	0.36715	0.145552	0.5203	0.4211	0.3161	0.419167	0.102114
2.49971	0.5463	0.4101	0.3029	0.419767	0.121988	0.55	0.4527	0.34145	0.44805	0.104353
2.66636	0.58265	0.45585	0.348	0.462167	0.117452	0.5865	0.47785	0.37065	0.478333	0.107926
2.83303	0.6188	0.49255	0.3858	0.49905	0.116636	0.62615	0.5322	0.44335	0.5339	0.0914119
2.99967	0.64715	0.52885	0.42015	0.53205	0.113534	0.65565	0.56955	0.50015	0.575117	0.0778993
3.16636	0.674	0.56245	0.46185	0.5661	0.106122	0.6855	0.59865	0.5426	0.608917	0.0720011
3.33299	0.6999	0.59315	0.4985	0.597183	0.100761	0.71315	0.62625	0.5728	0.6374	0.0708362
3.49966	0.72695	0.61985	0.52295	0.62325	0.102042	0.7391	0.6475	0.58385	0.656817	0.0780432
3.66631	0.75335	0.6468	0.55075	0.6503	0.101345	0.76665	0.66485	0.58315	0.67155	0.0919333
3.83299	0.78375	0.66625	0.5689	0.672967	0.107582	0.79695	0.68355	0.58895	0.689817	0.104142
3.99964	0.80975	0.6877	0.58345	0.693633	0.113267	0.8247	0.7015	0.61325	0.71315	0.106205
