# Supplementary material for: Bacteria use exogenous peptidoglycan as a danger signal to trigger biofilm formation
Source: Nat Microbiol. 2025 Jan 3;10(1):144–57. doi: 10.1038/s41564-024-01886-5 (PMC11726461; doi:10.1038/s41564-024-01886-5)
Supplement: Supplementary file 17 — Statistical source data for Extended Data Fig. 6. [file 41564_2024_1886_MOESM17_ESM.xlsx]

## Sheet: Extended Data Fig 6a
Source Data for Extended Data Figure 6: Lysate components do not serve as a scaffold for 3D biofilm formation
ED Fig 6a: 3D Biofilm Biovolume Quantification of Lysate-treated Channels
surface pre-treatment	none		LB		lysate
	unexposed	lysate-exposed	unexposed	lysate-exposed	unexposed	lysate-exposed
replicate 1	0.0123	0.348667	0.0205	0.188767	0.023	0.34038
replicate 2	0.0698333	0.303367	0.0696	0.3229	0.0832	0.43005
replicate 3	0.03	0.3123	0.0823	0.3343	0.13975	0.38364
Mean	0.0373778	0.321444	0.0574667	0.281989	0.0819833	0.38469
SD	0.0294677	0.0239945	0.0326378	0.0809338	0.0583845	0.0448442
Results of one-way ANOVA with Bonferroni’s correction
Test	Summary	p value
no surface pre-treatment unexposed vs LB pre-treatment unexposed	ns	>0.9999
no surface pre-treatment unexposed vs lysate pre-treatment unexposed	ns	>0.9999

## Sheet: Extended Data Fig 6b
Source Data for Extended Data Figure 6: Lysate components do not serve as a scaffold for 3D biofilm formation
ED Fig 6b: 3D Biofilm Biovolume Quantification of eDNA Treatment
			eDNA conc (µg/mL)
	lysate	LB	40	4	0.4
replicate 1	0.475433	0.054933	0.061717	0.091567	0.097867
replicate 2	0.510967	0.081167	0.112267	0.113083	0.112267
replicate 3	0.494833	0.0824	0.0822	0.0762	0.064633
Mean	0.493744	0.0728333	0.0853947	0.0936167	0.091589
SD	0.017792	0.0155144	0.025426	0.0185267	0.0244297
Results of one-way ANOVA with Bonferroni’s correction
Test	Summary	p value
LB-exposed vs 40 eDNA-exposed	ns	>0.9999
LB-exposed vs 4 eDNA-exposed	ns	0.8034
LB-exposed vs 0.4 eDNA-exposed	ns	0.9415

## Sheet: Extended Data Fig 6c
Source Data for Extended Data Figure 6: Lysate components do not serve as a scaffold for 3D biofilm formation
ED Fig 6c: 3D Biofilm Biovolume Quantification of 10 min Lysate Treatment
	unexposed	lysate 10 min	lysate 180 min
replicate 1	0.051075	0.378633	0.475433
replicate 2	0.052308	0.332776	0.450962
replicate 3	0.132147	0.401971	0.457618
replicate 4	0.047865	0.440298	0.440059
Mean	0.0708488	0.38842	0.456018
SD	0.0409084	0.0449703	0.0148296
Results of one-way ANOVA with Bonferroni’s correction
Test	Summary	p value
lysate 10 min vs unexposed	****	<0.0001
lysate 10 min vs lysate 180 min	ns	0.0533
