# Supplementary material for: Bacteria use exogenous peptidoglycan as a danger signal to trigger biofilm formation
Source: Nat Microbiol. 2025 Jan 3;10(1):144–57. doi: 10.1038/s41564-024-01886-5 (PMC11726461; doi:10.1038/s41564-024-01886-5)
Supplement: Supplementary file 18 — Statistical source data for Extended Data Fig. 7. [file 41564_2024_1886_MOESM18_ESM.xlsx]

## Sheet: Extended Data Fig 7
Source Data for Extended Data Figure 7: Heat, DNase, RNase, or proteinase treatment of the cell lysate did not reduce the 3D biofilm induction capacity of cell lysate.
	lysate-exposed					unexposed
treatment	untreated	heat	DNase	RNase	proteinase K	untreated	heat	DNase	RNase	proteinase K
each line is a replicate	0.478	0.42435	0.2453	0.355433	0.1903	0.0715	0.05235	0.0673	0.10435	0.078067
	0.4798	0.4132	0.323133	0.3481	0.32195	0.103067	0.0351	0.0350667	0.096525	0.042833
	0.3312	0.392125	0.360533	0.299275	0.355163	0.065367	0.0536	0.16415	0.057225	0.079467
		0.3592			0.338	0.03195				0.094067
		0.4495			0.3507	0.022				0.0443
		0.3701			0.3546	0.0127				0.0186
						0.0056				0.0076
Mean	0.429667	0.401413	0.309656	0.334269	0.318452	0.0445977	0.0470167	0.0888389	0.0860333	0.0521334
SD	0.0852794	0.0341353	0.0587871	0.030527	0.0640494	0.0360154	0.010339	0.0671831	0.0252537	0.0327457
Results of one-way ANOVA with Bonferroni’s correction
Test	Summary	p value
lysate untreated vs lysate heat-treated	ns	0.483
lysate untreated vs lysate DNase-treated	ns	0.1152
lysate untreated vs lysate RNase-treated	ns	0.1422
lysate untreated vs lysate proteinaseK-treated	ns	0.0617
