# Supplementary material for: Bacteria use exogenous peptidoglycan as a danger signal to trigger biofilm formation
Source: Nat Microbiol. 2025 Jan 3;10(1):144–57. doi: 10.1038/s41564-024-01886-5 (PMC11726461; doi:10.1038/s41564-024-01886-5)
Supplement: Supplementary file 19 — Statistical source data for Extended Data Fig. 8. [file 41564_2024_1886_MOESM19_ESM.xlsx]

## Sheet: Extended Data Fig. 8 - raw data
Source Data for Extended Data Figure 8: Exogenous peptidoglycan induces biofilm formation of V. cholerae in different media and temperatures.
	Max. biofilm biovolume fraction (H > 3 µm)
Replicate	M9, -, 28	M9, +, 28	M9, -, 37	M9, +, 37	TB, -, 28	TB, +, 28	TB, -, 37	TB, +, 37	LB, -, 28	LB, +, 28	LB, -, 37	LB, +, 37
1	0.0876	0.3569	0.1683	0.5756	0.2155	0.2776	0.035	0.158	0.2113	0.4328	0.0333	0.2263
2	0.0546	0.4293	0.0523	0.6328	0.1274	0.2867	0.061	0.269	0.1704	0.4422	0.0817	0.4685
3	0.1867	0.5366	0.0991	0.4216	0.1559	0.4385	0.036	0.216	0.1308	0.4223	0.0245	0.2427

## Sheet: Extended Data Fig. 8 - stats
Unpaired t test
Table Analyzed	PG, diff growth conditions v2	Table Analyzed	PG, diff growth conditions v2	Table Analyzed	PG, diff growth conditions v2	Table Analyzed	PG, diff growth conditions v2	Table Analyzed	PG, diff growth conditions v2	Table Analyzed	PG, diff growth conditions v2
Column B	M9, +, 28	Column D	M9, +, 37	Column F	TB, +, 28	Column H	TB, +, 37	Column J	LB, +, 28	Column L	LB, +, 37
vs.	vs.	vs.	vs.	vs.	vs.	vs.	vs.	vs.	vs.	vs.	vs.
Column A	M9, -, 28	Column C	M9, -, 37	Column E	TB, -, 28	Column G	TB, -, 37	Column I	LB, -, 28	Column K	LB, -, 37
Unpaired t test		Unpaired t test		Unpaired t test		Unpaired t test		Unpaired t test		Unpaired t test
P value	0.0072	P value	0.0036	P value	0.0449	P value	0.0068	P value	0.0004	P value	0.0294
P value summary	**	P value summary	**	P value summary	*	P value summary	**	P value summary	***	P value summary	*
Significantly different (P < 0.05)?	Yes	Significantly different (P < 0.05)?	Yes	Significantly different (P < 0.05)?	Yes	Significantly different (P < 0.05)?	Yes	Significantly different (P < 0.05)?	Yes	Significantly different (P < 0.05)?	Yes
One- or two-tailed P value?	Two-tailed	One- or two-tailed P value?	Two-tailed	One- or two-tailed P value?	Two-tailed	One- or two-tailed P value?	Two-tailed	One- or two-tailed P value?	Two-tailed	One- or two-tailed P value?	Two-tailed
t, df	t=5.052, df=4	t, df	t=6.108, df=4	t, df	t=2.883, df=4	t, df	t=5.136, df=4	t, df	t=10.93, df=4	t, df	t=3.319, df=4
How big is the difference?		How big is the difference?		How big is the difference?		How big is the difference?		How big is the difference?		How big is the difference?
Mean of column A	0.1096	Mean of column C	0.1066	Mean of column E	0.1663	Mean of column G	0.044	Mean of column I	0.1708	Mean of column K	0.0465
Mean of column B	0.4409	Mean of column D	0.5433	Mean of column F	0.3343	Mean of column H	0.2143	Mean of column J	0.4324	Mean of column L	0.3125
Difference between means (B - A) ± SEM	0.3313 ± 0.06558	Difference between means (D - C) ± SEM	0.4368 ± 0.07150	Difference between means (F - E) ± SEM	0.1680 ± 0.05828	Difference between means (H - G) ± SEM	0.1703 ± 0.03316	Difference between means (J - I) ± SEM	0.2616 ± 0.02394	Difference between means (L - K) ± SEM	0.2660 ± 0.08014
95% confidence interval	0.1492 to 0.5134	95% confidence interval	0.2382 to 0.6353	95% confidence interval	0.006185 to 0.3298	95% confidence interval	0.07826 to 0.2624	95% confidence interval	0.1951 to 0.3281	95% confidence interval	0.04349 to 0.4885
R squared (eta squared)	0.8645	R squared (eta squared)	0.9032	R squared (eta squared)	0.675	R squared (eta squared)	0.8683	R squared (eta squared)	0.9676	R squared (eta squared)	0.7336
F test to compare variances		F test to compare variances		F test to compare variances		F test to compare variances		F test to compare variances		F test to compare variances
F, DFn, Dfd	1.729, 2, 2	F, DFn, Dfd	3.503, 2, 2	F, DFn, Dfd	4.042, 2, 2	F, DFn, Dfd	14.20, 2, 2	F, DFn, Dfd	16.35, 2, 2	F, DFn, Dfd	19.31, 2, 2
P value	0.7328	P value	0.4441	P value	0.3967	P value	0.1315	P value	0.1153	P value	0.0985
P value summary	ns	P value summary	ns	P value summary	ns	P value summary	ns	P value summary	ns	P value summary	ns
Significantly different (P < 0.05)?	No	Significantly different (P < 0.05)?	No	Significantly different (P < 0.05)?	No	Significantly different (P < 0.05)?	No	Significantly different (P < 0.05)?	No	Significantly different (P < 0.05)?	No
Data analyzed		Data analyzed		Data analyzed		Data analyzed		Data analyzed		Data analyzed
Sample size, column A	3	Sample size, column C	3	Sample size, column E	3	Sample size, column G	3	Sample size, column I	3	Sample size, column K	3
Sample size, column B	3	Sample size, column D	3	Sample size, column F	3	Sample size, column H	3	Sample size, column J	3	Sample size, column L	3
