# Supplementary material for: Bacteria use exogenous peptidoglycan as a danger signal to trigger biofilm formation
Source: Nat Microbiol. 2025 Jan 3;10(1):144–57. doi: 10.1038/s41564-024-01886-5 (PMC11726461; doi:10.1038/s41564-024-01886-5)
Supplement: Supplementary file 20 — Statistical source data for Extended Data Fig. 9. [file 41564_2024_1886_MOESM20_ESM.xlsx]

## Sheet: Extended Data Fig 9a
Source Data for Extended Data Figure 9: Fluorescent protein-based reporters for c-di-GMP level and for Vibriophage N4 infection in V. cholerae cells.
ED Fig 9a: normalized sfGFP fluorescence values of the c-di-GMP reporter
strain	WT	∆4DGC	∆2PDE
replicate 1	1.06673	0.746914	1.27058
replicate 2	1.07491	0.766524	1.18151
replicate 3	0.858357	0.746384	1.22097
Mean	1	0.753274	1.22435
SD	0.122735	0.0114777	0.0446305
Results of one-way ANOVA with Bonferroni’s correction
Test	Summary	p value
WT vs. ∆4DGC	*	0.0144
WT vs. ∆2PDE	*	0.0219
