# Supplementary material for: Bacteria use exogenous peptidoglycan as a danger signal to trigger biofilm formation
Source: Nat Microbiol. 2025 Jan 3;10(1):144–57. doi: 10.1038/s41564-024-01886-5 (PMC11726461; doi:10.1038/s41564-024-01886-5)
Supplement: Supplementary file 21 — Statistical source data for Extended Data Fig. 10. [file 41564_2024_1886_MOESM21_ESM.xlsx]

## Sheet: Extended Data Fig. 10a
Soruce Data for Extended Data Figure 10a : Biofilms of the rugose strain were grown in flow chambers in LB medium at 37 °C for 3 h, resulting in 3D biofilm colonies.
	Biovolume (µm3)
	Unexposed				Phage-exposed
Biofilm ID	25.1.m2	24.1.m1	19.1.m3	19.1.m6	19.1.m8	24.1.m4	23.1.m5	24.1.m6
Time (h)
0	76862.1	39681.7	74311.8	60683.6	59606.7	89420.3	24778.5	64776.7
0.25	88740.9	50419.9	88786.5	73287.2	72275.2	101642	33936.8	78431.6
0.5	109503	61966.8	101730	88994.7	96216.9	123226	45963.9	94556
0.75	130230	79598.2	126221	105151	114054	147292	59427.7	117369
1	156965	100823	151580	123879	113332	168024	75439.5	134701
1.25	182990	121938	178215	143545	152080	186108	95515.4	153825
1.5	209724	141568	209887	165361	169652	204115	127764	168348
1.75	239756	158698	230317	186547	158556	220670	155589	183672
2	266807	171716	252973	212369	219831	234995	181578	199680
2.25	287108	195409	267520	238571	247073	250338	209342	211502
2.5	304046	215113	287079	261536	273908	262590	233513	221127
2.75	305251	240683	311965	291596	302592	274906	261618	234034
3	317411	274162	337083	316859	322804	286192	279592	242849
3.25	313289	302814	360328	349769	349670	296547	297558	254272
3.5	333658	313510	379156	378431	375467	307017	312486	262672
3.75	327226	314630	399919	408372	329076	315707	337264	273384
4	329845	313413	416145	427726	416807	324631	338714	280772

## Sheet: Extended Data Fig. 10b
Source Data for Extended Data Figure 10b: Liquid cultures of the rugose strain were grown in LB medium at 37 °C under shaking conditions.
	Blank Substracted OD600
Time (h)	MOI 0			MOI 1			MOI 10
0	0.005	0.006	0.005	0.006	0.006	0.009	0.021	0.007	0.007
0.0833333	0.006	0.006	0.006	0.019	0.007	0.008	0.049	0.008	0.007
0.166667	0.006	0.007	0.008	0.023	0.008	0.008	0.055	0.009	0.008
0.25	0.008	0.009	0.008	0.014	0.009	0.008	0.012	0.011	0.009
0.333333	0.009	0.009	0.01	0.016	0.011	0.01	0.015	0.013	0.01
0.416667	0.011	0.011	0.011	0.019	0.013	0.012	0.018	0.015	0.012
0.5	0.012	0.013	0.014	0.022	0.015	0.014	0.021	0.017	0.014
0.583333	0.013	0.014	0.016	0.025	0.017	0.017	0.024	0.019	0.016
0.666667	0.015	0.016	0.017	0.03	0.019	0.019	0.029	0.022	0.018
0.75	0.018	0.019	0.021	0.034	0.022	0.022	0.036	0.025	0.021
0.833333	0.02	0.021	0.024	0.039	0.026	0.026	0.038	0.029	0.025
0.916667	0.02	0.025	0.028	0.045	0.031	0.029	0.045	0.032	0.028
1	0.024	0.029	0.032	0.056	0.034	0.034	0.053	0.036	0.031
1.08333	0.026	0.032	0.035	0.062	0.04	0.039	0.057	0.041	0.037
1.16667	0.028	0.038	0.039	0.067	0.043	0.044	0.063	0.045	0.039
1.25	0.029	0.04	0.044	0.075	0.048	0.049	0.073	0.046	0.043
1.33333	0.032	0.044	0.05	0.085	0.054	0.055	0.076	0.047	0.047
1.41667	0.034	0.049	0.052	0.091	0.058	0.059	0.083	0.049	0.052
1.5	0.038	0.055	0.06	0.103	0.064	0.062	0.09	0.05	0.053
1.58333	0.04	0.06	0.068	0.111	0.063	0.068	0.101	0.052	0.059
1.66667	0.045	0.066	0.075	0.116	0.066	0.073	0.1	0.052	0.067
1.75	0.053	0.069	0.08	0.121	0.067	0.081	0.102	0.052	0.071
1.83333	0.054	0.074	0.084	0.117	0.066	0.087	0.092	0.051	0.073
1.91667	0.062	0.078	0.091	0.114	0.068	0.091	0.091	0.052	0.081
2	0.064	0.077	0.092	0.108	0.071	0.093	0.089	0.053	0.085
2.08333	0.066	0.074	0.1	0.103	0.069	0.096	0.083	0.053	0.084
2.16667	0.066	0.075	0.1	0.096	0.065	0.109	0.066	0.054	0.089
2.25	0.071	0.078	0.112	0.077	0.065	0.117	0.067	0.052	0.084
2.33333	0.072	0.076	0.119	0.076	0.06	0.103	0.057	0.051	0.085
2.41667	0.075	0.077	0.125	0.076	0.059	0.122	0.06	0.05	0.081
2.5	0.084	0.077	0.126	0.073	0.056	0.102	0.057	0.049	0.062
2.58333	0.088	0.075	0.134	0.075	0.055	0.086	0.058	0.048	0.062
2.66667	0.087	0.078	0.137	0.078	0.055	0.089	0.06	0.049	0.049
2.75	0.091	0.079	0.149	0.081	0.055	0.069	0.062	0.049	0.05
2.83333	0.099	0.081	0.158	0.082	0.056	0.069	0.064	0.048	0.044
2.91667	0.1	0.082	0.165	0.084	0.057	0.073	0.066	0.049	0.042
3	0.111	0.087	0.168	0.087	0.059	0.074	0.068	0.05	0.048
3.08333	0.109	0.091	0.18	0.088	0.06	0.074	0.07	0.051	0.046
3.16667	0.114	0.094	0.191	0.09	0.062	0.076	0.072	0.051	0.049
3.25	0.115	0.098	0.2	0.092	0.063	0.079	0.074	0.054	0.049
3.33333	0.119	0.104	0.213	0.094	0.066	0.08	0.075	0.056	0.05
3.41667	0.115	0.109	0.221	0.095	0.068	0.082	0.077	0.058	0.054
3.5	0.123	0.118	0.235	0.097	0.068	0.085	0.078	0.059	0.054
3.58333	0.127	0.124	0.248	0.099	0.07	0.086	0.08	0.061	0.056
3.66667	0.138	0.134	0.268	0.101	0.072	0.088	0.082	0.063	0.06
3.75	0.148	0.142	0.284	0.103	0.073	0.09	0.083	0.065	0.062
3.83333	0.161	0.156	0.295	0.104	0.075	0.092	0.085	0.066	0.064
3.91667	0.177	0.171	0.315	0.106	0.076	0.094	0.087	0.067	0.067
4	0.194	0.189	0.329	0.109	0.078	0.096	0.089	0.069	0.07
